# Supplementary material for: Warm‐Loving Species Perform Well Under Limiting Resources: Trait Combinations for Future Climate
Source: Glob Chang Biol. 2025 Oct 24;31(10):e70554. doi: 10.1111/gcb.70554 (PMC12550880; doi:10.1111/gcb.70554)
Supplement: Supplementary file 1 — Data S1: gcb70554‐sup‐0001‐Supinfo1.xlsx. [file GCB-31-e70554-s001.xlsx]

## Sheet: Sheet1
Experiment	sp_short	temperature	Ks	m	Rstar_median	Rstar_lci	Rstar_uci	affinity_median	affinity_lci	affinity_uci	net_mumax_median	net_mumax_lci	net_mumax_uci	value_resource	topt_median	topt_lci	topt_uci	Tmax_median	Tmax_lci	Tmax_uci	Tbr_median	Tbr_lci	Tbr_uci
Light	E. elegans	20	3.54993	0.278162	5.49771	3.97991	7.75874	0.0264329	0.019249	0.0372282	0.893662	0.804813	1.0101	8	NA	0.39281	17.3766	27.9598792141178	26.1668	30.1466	NA	14.0902	42.0793
Light	E. elegans	20	3.54993	0.278162	5.49771	3.97991	7.75874	0.0264329	0.019249	0.0372282	0.893662	0.804813	1.0101	18	19.8656839345807	12.1044	24.1471	31.0440788582919	29.642	32.3575	18.3921617682805	11.4503	40.2821
Light	E. elegans	20	3.54993	0.278162	5.49771	3.97991	7.75874	0.0264329	0.019249	0.0372282	0.893662	0.804813	1.0101	40	22.0726703869011	13.8135	26.7735	31.7525902131766	30.9851	32.9722	19.5557743116967	11.7271	47.2766
Light	E. elegans	20	3.54993	0.278162	5.49771	3.97991	7.75874	0.0264329	0.019249	0.0372282	0.893662	0.804813	1.0101	70	28.2341328881222	25.8671	30.5264	34.3677891706052	33.2289	34.9866	11.6371088196779	8.92654	18.3311
Light	E. elegans	20	3.54993	0.278162	5.49771	3.97991	7.75874	0.0264329	0.019249	0.0372282	0.893662	0.804813	1.0101	108	28.8688559426073	27.2958	30.2588	34.2938838626021	33.0603	34.8998	10.3355420702468	8.03898	13.7226
Light	E. elegans	20	3.54993	0.278162	5.49771	3.97991	7.75874	0.0264329	0.019249	0.0372282	0.893662	0.804813	1.0101	164	28.4290338728892	27.3673	29.7553	33.869776237922	32.7877	34.72	8.02669087447503	6.0484	9.76627
Light	E. elegans	20	3.54993	0.278162	5.49771	3.97991	7.75874	0.0264329	0.019249	0.0372282	0.893662	0.804813	1.0101	240	30.3614205821739	28.8689	31.9403	34.3510744084	33.1509	34.9036	8.74564172737922	6.64845	12.007
Light	Coelastrum sp.	20	1.59157	0.152092	1.80385	1.34456	2.54231	0.070222	0.052958	0.0939531	1.08678	1.01966	1.16978	8	26.4605185261971	23.5682	29.0243	34.3966183189746	33.2649	34.997	NA	13.5631	49.604
Light	Coelastrum sp.	20	1.59157	0.152092	1.80385	1.34456	2.54231	0.070222	0.052958	0.0939531	1.08678	1.01966	1.16978	18	27.9750618211022	27.101	29.4848	34.2829961504327	33.0731	34.8952	13.6395866956304	11.766	15.9858
Light	Coelastrum sp.	20	1.59157	0.152092	1.80385	1.34456	2.54231	0.070222	0.052958	0.0939531	1.08678	1.01966	1.16978	40	28.5800258294731	27.8339	29.3964	33.4896300534003	32.9142	34.2375	8.05236304173782	6.998	9.04143
Light	Coelastrum sp.	20	1.59157	0.152092	1.80385	1.34456	2.54231	0.070222	0.052958	0.0939531	1.08678	1.01966	1.16978	70	27.9884412821832	27.4609	28.4973	34.7209612241145	34.4381	34.9741	8.98503142083647	8.36794	9.67974
Light	Coelastrum sp.	20	1.59157	0.152092	1.80385	1.34456	2.54231	0.070222	0.052958	0.0939531	1.08678	1.01966	1.16978	108	27.7572946132369	27.2186	28.6869	33.3365845793684	32.8457	33.8261	7.85813767347578	6.91822	8.72101
Light	Coelastrum sp.	20	1.59157	0.152092	1.80385	1.34456	2.54231	0.070222	0.052958	0.0939531	1.08678	1.01966	1.16978	164	27.9295692317667	27.3149	28.605	32.9021572807536	32.6504	33.2053	7.47603788366647	6.85977	8.05614
Light	Coelastrum sp.	20	1.59157	0.152092	1.80385	1.34456	2.54231	0.070222	0.052958	0.0939531	1.08678	1.01966	1.16978	240	27.8806146076421	27.5784	28.2877	34.7654196092101	34.325	34.9663	9.40188970923501	8.86891	9.79165
Light	M. aeruginosa st. 1	20	0.156612	0.273873	0.352847	0.239556	0.572766	0.436554	0.262844	0.687559	0.632814	0.60748	0.66121	8	23.6894703294378	9.75393	44.9559	NA	36.4876	65.963	NA	14.3153	63.7988
Light	M. aeruginosa st. 1	20	0.156612	0.273873	0.352847	0.239556	0.572766	0.436554	0.262844	0.687559	0.632814	0.60748	0.66121	18	30.3711563598648	28.4012	56.7605	39.6810896492998	37.0782	67.2982	12.779528112972	9.62938	28.1377
Light	M. aeruginosa st. 1	20	0.156612	0.273873	0.352847	0.239556	0.572766	0.436554	0.262844	0.687559	0.632814	0.60748	0.66121	40	32.465605382532	29.57	64.1021	NA	37.5339	73.5474	13.2351991378994	9.00096	27.213
Light	M. aeruginosa st. 1	20	0.156612	0.273873	0.352847	0.239556	0.572766	0.436554	0.262844	0.687559	0.632814	0.60748	0.66121	70	34.9823675904928	28.7128	71.7965	NA	37.4171	76.2018	16.0838915581604	0	34.4639
Light	M. aeruginosa st. 1	20	0.156612	0.273873	0.352847	0.239556	0.572766	0.436554	0.262844	0.687559	0.632814	0.60748	0.66121	108	NA	31.9882	71.9904	NA	40.2119	77.1238	15.923925037925	0	26.06
Light	M. aeruginosa st. 1	20	0.156612	0.273873	0.352847	0.239556	0.572766	0.436554	0.262844	0.687559	0.632814	0.60748	0.66121	164	NA	32.5096	73.0589	NA	40.737	77.3733	15.82918767563	0	25.8401
Light	M. aeruginosa st. 1	20	0.156612	0.273873	0.352847	0.239556	0.572766	0.436554	0.262844	0.687559	0.632814	0.60748	0.66121	240	NA	35.0655	72.5317	NA	42.7413	77.7068	15.0220148138391	0	24.1736
Light	M. aeruginosa st. 1	20	0.156612	0.273873	0.352847	0.239556	0.572766	0.436554	0.262844	0.687559	0.632814	0.60748	0.66121	1	26.9463715738373	17.5261	30.6472	33.4021348250668	31.7858	35.9117	9.18473296149181	5.4012	25.0815
Light	A. formosa	20	1.30081	0.777103	2.8217	1.8751	3.94803	0.0759382	0.0527296	0.109047	0.894276	0.839325	0.960279	8	20.9053645988042	17.8546	23.5198	27.1106811294624	25.5543	27.9157	10.7419373211598	7.10621	24.5389
Light	A. formosa	20	1.30081	0.777103	2.8217	1.8751	3.94803	0.0759382	0.0527296	0.109047	0.894276	0.839325	0.960279	18	21.1639407619882	20.1512	22.3397	27.8793400924528	27.5862	28.1165	9.63769653416549	8.35533	13.61
Light	A. formosa	20	1.30081	0.777103	2.8217	1.8751	3.94803	0.0759382	0.0527296	0.109047	0.894276	0.839325	0.960279	40	20.9573405042106	19.8237	22.2804	27.2983081890018	25.6513	27.896	10.5937457501703	8.19212	18.3811
Light	A. formosa	20	1.30081	0.777103	2.8217	1.8751	3.94803	0.0759382	0.0527296	0.109047	0.894276	0.839325	0.960279	70	20.8859230618716	19.4239	22.3335	27.8163249525392	27.4613	28.1123	10.2433859161645	8.44245	17.0637
Light	A. formosa	20	1.30081	0.777103	2.8217	1.8751	3.94803	0.0759382	0.0527296	0.109047	0.894276	0.839325	0.960279	108	20.8747013461388	18.7272	22.885	27.1756889246142	25.6339	27.8954	10.8047855732287	7.56686	24.4744
Light	A. formosa	20	1.30081	0.777103	2.8217	1.8751	3.94803	0.0759382	0.0527296	0.109047	0.894276	0.839325	0.960279	164	18.0409970543505	15.8714	19.5975	27.3888678070331	26.1804	27.9095	15.0019494984525	10.9168	33.8815
Light	A. formosa	20	1.30081	0.777103	2.8217	1.8751	3.94803	0.0759382	0.0527296	0.109047	0.894276	0.839325	0.960279	240	19.3883967874105	16.6553	21.2913	26.965142257816	25.5172	27.8511	11.6501067199716	8.03464	24.8056
Light	M. aeruginosa st. 2	20	1.67422	0.224314	3.58939	1.03456	13.5798	0.0440749	0.0107619	0.15706	0.503311	0.399609	0.708258	8	NA	33.2418	77.1533	NA	41.5956	78.1881	16.2440796809525	0	25.6965
Light	M. aeruginosa st. 2	20	1.67422	0.224314	3.58939	1.03456	13.5798	0.0440749	0.0107619	0.15706	0.503311	0.399609	0.708258	18	33.6778074280531	31.2255	57.4302	NA	37.2769	68.1185	10.3641876614956	7.29849	19.2205
Light	M. aeruginosa st. 2	20	1.67422	0.224314	3.58939	1.03456	13.5798	0.0440749	0.0107619	0.15706	0.503311	0.399609	0.708258	40	NA	31.84	59.4757	NA	37.1593	69.7312	10.5013804444273	6.19364	19.5536
Light	M. aeruginosa st. 2	20	1.67422	0.224314	3.58939	1.03456	13.5798	0.0440749	0.0107619	0.15706	0.503311	0.399609	0.708258	70	30.41412735039	29.3208	31.4563	35.2206768559818	34.818	35.9196	6.57191606639256	5.40051	8.31882
Light	M. aeruginosa st. 2	20	1.67422	0.224314	3.58939	1.03456	13.5798	0.0440749	0.0107619	0.15706	0.503311	0.399609	0.708258	108	34.1582916857852	28.7244	66.2112	NA	35.8934	74.8634	13.100886768154	6.25298	36.2219
Light	M. aeruginosa st. 2	20	1.67422	0.224314	3.58939	1.03456	13.5798	0.0440749	0.0107619	0.15706	0.503311	0.399609	0.708258	164	30.6037632269141	30.0302	31.1534	35.3509311613702	35.1015	35.6856	6.38093598422483	5.7172	7.18259
Light	M. aeruginosa st. 2	20	1.67422	0.224314	3.58939	1.03456	13.5798	0.0440749	0.0107619	0.15706	0.503311	0.399609	0.708258	240	31.6242405571554	31.1215	32.1623	36.1887462978624	35.7651	36.8463	6.174612974878	5.39024	7.10105
Light	M. aeruginosa st. 2	20	1.67422	0.224314	3.58939	1.03456	13.5798	0.0440749	0.0107619	0.15706	0.503311	0.399609	0.708258	1	NA	36.8273	87.7159	NA	44.2694	79.1039	13.5790200212444	0	27.9323
Light	C. pseudostelligera	20	1.46314	0.498399	1.95287	1.16581	3.43574	0.0842856	0.0543217	0.131448	1.14497	1.03427	1.28448	8	17.4715934110377	7.78589	21.6183	31.3261872124518	30.3178	32.5304	19.1277464549239	12.8915	37.4058
Light	C. pseudostelligera	20	1.46314	0.498399	1.95287	1.16581	3.43574	0.0842856	0.0543217	0.131448	1.14497	1.03427	1.28448	18	22.3149499149995	21.7747	23.0646	28.800817081816	28.5686	29.0712	8.95636257738507	8.31584	9.91776
Light	C. pseudostelligera	20	1.46314	0.498399	1.95287	1.16581	3.43574	0.0842856	0.0543217	0.131448	1.14497	1.03427	1.28448	40	16.8089685050841	1.67597	70.6845	28.2138055470775	24.5123	69.2921	16.6691443571269	4.16154	39.4448
Light	C. pseudostelligera	20	1.46314	0.498399	1.95287	1.16581	3.43574	0.0842856	0.0543217	0.131448	1.14497	1.03427	1.28448	70	23.0403795503038	22.324	23.7666	28.7877484517608	28.4757	29.2317	7.73393150750478	6.85565	9.04167
Light	C. pseudostelligera	20	1.46314	0.498399	1.95287	1.16581	3.43574	0.0842856	0.0543217	0.131448	1.14497	1.03427	1.28448	108	15.0670790120135	4.02571	20.761	29.6293013439978	28.1844	31.4005	NA	12.0941	42.4182
Light	C. pseudostelligera	20	1.46314	0.498399	1.95287	1.16581	3.43574	0.0842856	0.0543217	0.131448	1.14497	1.03427	1.28448	164	20.5150200745688	14.4787	22.9408	29.4902498387064	28.4171	31.0926	12.6455204908893	8.62214	25.832
Light	C. pseudostelligera	20	1.46314	0.498399	1.95287	1.16581	3.43574	0.0842856	0.0543217	0.131448	1.14497	1.03427	1.28448	240	24.5864632241337	20.0568	26.8762	30.1507406101517	28.6565	31.7691	7.97954011177478	4.99161	17.5936
Light	T. minimum	20	2.32194	0.418807	5.84032	3.2381	10.7561	0.0302	0.0158873	0.0566484	0.611887	0.509914	0.754542	18	25.1616265377193	21.2475	28.4175	31.7921878001031	31.0814	32.6289	11.0779131941785	7.85452	21.343
Light	T. minimum	20	2.32194	0.418807	5.84032	3.2381	10.7561	0.0302	0.0158873	0.0566484	0.611887	0.509914	0.754542	40	24.982943069261	23.814	26.3597	32.0995717465947	31.7769	32.5	9.95008906378684	8.7305	12.2116
Light	T. minimum	20	2.32194	0.418807	5.84032	3.2381	10.7561	0.0302	0.0158873	0.0566484	0.611887	0.509914	0.754542	70	24.0959981694705	19.3683	26.2924	31.4327423180128	30.4773	32.5747	10.1019250313503	7.56806	19.0829
Light	T. minimum	20	2.32194	0.418807	5.84032	3.2381	10.7561	0.0302	0.0158873	0.0566484	0.611887	0.509914	0.754542	108	24.592757741185	22.1161	26.1019	29.5296963487616	28.44	31.3034	6.92621043857533	4.62459	11.9657
Light	T. minimum	20	2.32194	0.418807	5.84032	3.2381	10.7561	0.0302	0.0158873	0.0566484	0.611887	0.509914	0.754542	164	24.7353804556966	22.3969	26.2262	29.534005000078	28.4043	31.3805	6.7494596158029	4.43293	11.5748
Light	T. minimum	20	2.32194	0.418807	5.84032	3.2381	10.7561	0.0302	0.0158873	0.0566484	0.611887	0.509914	0.754542	240	25.8727659623784	23.8113	27.9232	30.6772635018474	29.0523	31.8191	6.96269032243216	4.67832	11.3097
Light	N. palea (G)	20	2.62449	0.713437	2.75056	1.83245	3.83246	0.0680833	0.0547734	0.0853068	1.70213	1.6086	1.80935	8	NA	0.287537	14.2164	32.9290660522379	31.7195	34.5295	NA	24.531	51.5579
Light	N. palea (G)	20	2.62449	0.713437	2.75056	1.83245	3.83246	0.0680833	0.0547734	0.0853068	1.70213	1.6086	1.80935	18	24.6451427077439	22.9573	26.0278	35.0050823090128	34.7799	35.2734	NA	16.2146	46.3535
Light	N. palea (G)	20	2.62449	0.713437	2.75056	1.83245	3.83246	0.0680833	0.0547734	0.0853068	1.70213	1.6086	1.80935	40	25.3755878782684	23.3495	26.8455	35.451794588838	34.898	36.2638	14.2275533757198	11.9357	19.4817
Light	N. palea (G)	20	2.62449	0.713437	2.75056	1.83245	3.83246	0.0680833	0.0547734	0.0853068	1.70213	1.6086	1.80935	70	28.0698303807247	27.2482	28.9421	35.0181821028727	34.7915	35.2496	10.4414020083334	9.58117	11.6162
Light	N. palea (G)	20	2.62449	0.713437	2.75056	1.83245	3.83246	0.0680833	0.0547734	0.0853068	1.70213	1.6086	1.80935	108	28.9433652096017	28.0727	29.9028	34.6233260608168	33.606	34.9549	9.84764153023379	8.48586	11.0562
Light	N. palea (G)	20	2.62449	0.713437	2.75056	1.83245	3.83246	0.0680833	0.0547734	0.0853068	1.70213	1.6086	1.80935	164	27.857526694558	26.8618	28.8174	35.191385487495	34.7914	35.6466	10.1987926777409	9.05664	11.8677
Light	N. palea (G)	20	2.62449	0.713437	2.75056	1.83245	3.83246	0.0680833	0.0547734	0.0853068	1.70213	1.6086	1.80935	240	29.2269725691234	28.2152	30.3477	34.5779667281407	33.483	34.9524	9.47543904270564	7.97275	10.9078
Light	S. armatus	20	3.5559	0.170698	3.50326	2.56036	4.93705	0.036297	0.0268654	0.0498676	1.24754	1.12722	1.40913	8	28.0867449107363	26.3042	29.718	35.4650211088438	35.1649	36.06	13.1886350557148	11.1042	17.9594
Light	S. armatus	20	3.5559	0.170698	3.50326	2.56036	4.93705	0.036297	0.0268654	0.0498676	1.24754	1.12722	1.40913	18	24.5207246599179	20.8191	27.7334	35.9921640126664	35.2458	37.4936	18.3618557488597	13.9901	34.9422
Light	S. armatus	20	3.5559	0.170698	3.50326	2.56036	4.93705	0.036297	0.0268654	0.0498676	1.24754	1.12722	1.40913	40	28.5002804721324	27.6572	29.3665	35.7509892760455	35.4974	36.1239	10.9865806465778	10.2072	12.0153
Light	S. armatus	20	3.5559	0.170698	3.50326	2.56036	4.93705	0.036297	0.0268654	0.0498676	1.24754	1.12722	1.40913	70	28.0265776318951	27.5044	28.5454	35.5765129092002	35.3509	35.8449	10.0089265384548	9.41911	10.6983
Light	S. armatus	20	3.5559	0.170698	3.50326	2.56036	4.93705	0.036297	0.0268654	0.0498676	1.24754	1.12722	1.40913	108	28.2148889650395	27.6347	28.758	35.6141762242814	35.3626	35.9103	9.71558982168385	9.10317	10.3998
Light	S. armatus	20	3.5559	0.170698	3.50326	2.56036	4.93705	0.036297	0.0268654	0.0498676	1.24754	1.12722	1.40913	164	27.3407205955275	26.6726	28.0469	35.5237567302142	35.2428	35.8658	10.9528846615416	10.1411	11.9815
Light	S. armatus	20	3.5559	0.170698	3.50326	2.56036	4.93705	0.036297	0.0268654	0.0498676	1.24754	1.12722	1.40913	240	25.1785110519468	22.569	27.1882	36.02648109938	35.3461	37.1838	15.898043029674	12.9288	24.1844
Light	S. armatus	20	3.5559	0.170698	3.50326	2.56036	4.93705	0.036297	0.0268654	0.0498676	1.24754	1.12722	1.40913	1	26.0462158246877	22.4956	28.1752	34.9973925639271	34.0725	36.6786	11.4679761695547	9.01927	18.0514
Light	L. subsalsa	20	4.26233	0.492599	5.37579	3.07423	9.49527	0.0305322	0.0180637	0.0518342	1.17436	0.971428	1.49721	8	29.4555503556194	25.5958	82.5249	33.6405704879124	32.2518	75.4589	6.20899540685937	0	17.3658
Light	L. subsalsa	20	4.26233	0.492599	5.37579	3.07423	9.49527	0.0305322	0.0180637	0.0518342	1.17436	0.971428	1.49721	18	26.6584210044283	14.5849	30.5757	34.1328782090604	32.9031	36.1719	17.7368369914023	9.66128	44.3134
Light	L. subsalsa	20	4.26233	0.492599	5.37579	3.07423	9.49527	0.0305322	0.0180637	0.0518342	1.17436	0.971428	1.49721	40	29.8813324285017	27.283	32.0348	34.3290101348042	33.1711	34.9177	13.0341634289422	8.53482	27.6677
Light	L. subsalsa	20	4.26233	0.492599	5.37579	3.07423	9.49527	0.0305322	0.0180637	0.0518342	1.17436	0.971428	1.49721	70	30.308318828886	28.632	32.0029	34.3187992095846	33.1247	34.9019	8.71662767698041	6.51582	12.9163
Light	L. subsalsa	20	4.26233	0.492599	5.37579	3.07423	9.49527	0.0305322	0.0180637	0.0518342	1.17436	0.971428	1.49721	108	29.7835004972011	27.8203	31.5466	34.3170861099812	33.1249	34.922	9.37576777855122	7.03222	13.7909
Light	L. subsalsa	20	4.26233	0.492599	5.37579	3.07423	9.49527	0.0305322	0.0180637	0.0518342	1.17436	0.971428	1.49721	164	30.3997936725614	29.1008	31.7945	34.3627309345339	33.1588	34.9129	6.94480402415445	5.33846	8.52771
Light	L. subsalsa	20	4.26233	0.492599	5.37579	3.07423	9.49527	0.0305322	0.0180637	0.0518342	1.17436	0.971428	1.49721	240	27.286285467714	26.2716	28.1857	34.8381355959187	34.4627	35.2613	10.2371440128538	9.13263	11.8501
Light	N. palea (C)	20	2.01313	0.35592	1.45913	1.07461	2.19828	0.0964566	0.0783336	0.120685	1.89318	1.7915	2.00949	8	30.3129551634162	29.2703	31.5153	34.4732691934863	33.2658	34.931	12.5160150515278	10.1007	16.159
Light	N. palea (C)	20	2.01313	0.35592	1.45913	1.07461	2.19828	0.0964566	0.0783336	0.120685	1.89318	1.7915	2.00949	18	29.243719660632	28.262	30.3275	35.0317034532357	34.9085	35.1521	14.7504699765724	12.2975	19.4053
Light	N. palea (C)	20	2.01313	0.35592	1.45913	1.07461	2.19828	0.0964566	0.0783336	0.120685	1.89318	1.7915	2.00949	40	29.1900380822472	28.5177	30.0172	34.6654538724486	33.6222	34.9551	11.8659661962471	10.4115	13.4564
Light	N. palea (C)	20	2.01313	0.35592	1.45913	1.07461	2.19828	0.0964566	0.0783336	0.120685	1.89318	1.7915	2.00949	70	28.1716926471235	27.3646	29.3389	37.078555719768	36.3864	37.8635	13.0587620229919	11.9422	14.5933
Light	N. palea (C)	20	2.01313	0.35592	1.45913	1.07461	2.19828	0.0964566	0.0783336	0.120685	1.89318	1.7915	2.00949	108	29.8627462299442	28.9853	31.0197	36.4011691423225	35.8244	37.2023	9.70358586883979	8.55542	11.1223
Light	N. palea (C)	20	2.01313	0.35592	1.45913	1.07461	2.19828	0.0964566	0.0783336	0.120685	1.89318	1.7915	2.00949	164	28.9424291156578	28.4324	29.6413	36.4982395855283	36.1142	36.934	10.52895980556	9.79225	11.3619
Light	N. palea (C)	20	2.01313	0.35592	1.45913	1.07461	2.19828	0.0964566	0.0783336	0.120685	1.89318	1.7915	2.00949	240	28.8677422233943	28.2965	29.6387	37.4848014233274	36.8284	38.2512	11.9510558041457	10.9358	13.2075
Light	N. palea (C)	20	2.01313	0.35592	1.45913	1.07461	2.19828	0.0964566	0.0783336	0.120685	1.89318	1.7915	2.00949	1	NA	1.45146	22.4399	31.6749698584367	29.8395	33.5839	NA	11.9209	42.7892
Light	F. crotonensis	20	1.7475	0.485601	3.06021	2.03788	4.63917	0.0558314	0.0383925	0.0826576	0.908529	0.832692	1.00218	8	NA	1.0639	18.5918	26.2586008195831	24.7571	27.8957	NA	10.0396	39.6725
Light	F. crotonensis	20	1.7475	0.485601	3.06021	2.03788	4.63917	0.0558314	0.0383925	0.0826576	0.908529	0.832692	1.00218	18	21.5692481761203	20.6368	22.4728	26.2129388361178	25.0313	27.5908	6.36074771031987	4.6889	8.92633
Light	F. crotonensis	20	1.7475	0.485601	3.06021	2.03788	4.63917	0.0558314	0.0383925	0.0826576	0.908529	0.832692	1.00218	40	22.1617215633016	21.7309	22.7033	26.9029103236964	25.5422	27.7947	6.4685555534264	5.12293	7.45737
Light	F. crotonensis	20	1.7475	0.485601	3.06021	2.03788	4.63917	0.0558314	0.0383925	0.0826576	0.908529	0.832692	1.00218	70	22.0227705446132	20.5627	23.7803	27.1595648771753	25.596	27.8718	8.0192497960945	5.85356	13.3653
Light	F. crotonensis	20	1.7475	0.485601	3.06021	2.03788	4.63917	0.0558314	0.0383925	0.0826576	0.908529	0.832692	1.00218	108	22.7290706427272	21.54	24.5213	27.2965401886192	25.6214	27.9027	8.11386864214509	6.27368	11.1608
Light	F. crotonensis	20	1.7475	0.485601	3.06021	2.03788	4.63917	0.0558314	0.0383925	0.0826576	0.908529	0.832692	1.00218	164	23.2179534239058	21.6179	25.2557	27.2147054376696	25.6089	27.8896	6.65181678085812	4.79223	10.1157
Light	F. crotonensis	20	1.7475	0.485601	3.06021	2.03788	4.63917	0.0558314	0.0383925	0.0826576	0.908529	0.832692	1.00218	240	22.1936804177944	20.5046	24.3763	27.2233909551726	25.6385	27.8954	9.07980182816114	6.61862	16.4965
Light	M. gracile	20	1.50235	0.400107	1.63796	1.0351	2.7392	0.0919639	0.0619645	0.139139	1.3088	1.19495	1.44831	8	26.550999101071	23.7996	29.1168	34.7674333634074	34.1954	35.5028	13.4180210471901	10.3854	23.2329
Light	M. gracile	20	1.50235	0.400107	1.63796	1.0351	2.7392	0.0919639	0.0619645	0.139139	1.3088	1.19495	1.44831	18	25.164132384112	23.1598	27.0905	35.1881468546062	34.8112	35.7902	15.5601691560055	12.752	25.6064
Light	M. gracile	20	1.50235	0.400107	1.63796	1.0351	2.7392	0.0919639	0.0619645	0.139139	1.3088	1.19495	1.44831	40	28.1107199574446	26.9197	29.7197	35.045295655744	34.7746	35.4089	10.3621507703609	9.1687	12.3075
Light	M. gracile	20	1.50235	0.400107	1.63796	1.0351	2.7392	0.0919639	0.0619645	0.139139	1.3088	1.19495	1.44831	70	28.8073965876856	28.1062	29.7089	34.5723605017433	33.4812	34.9429	10.2206509227834	8.78898	11.3002
Light	M. gracile	20	1.50235	0.400107	1.63796	1.0351	2.7392	0.0919639	0.0619645	0.139139	1.3088	1.19495	1.44831	108	28.6203460703128	27.8457	29.6162	34.2834416517694	33.1789	34.9088	8.77461635529992	7.17373	9.81447
Light	M. gracile	20	1.50235	0.400107	1.63796	1.0351	2.7392	0.0919639	0.0619645	0.139139	1.3088	1.19495	1.44831	164	28.5521004439708	28.1194	29.1617	34.6717381605672	33.9854	34.9528	8.53096211262241	7.70435	9.082
Light	M. gracile	20	1.50235	0.400107	1.63796	1.0351	2.7392	0.0919639	0.0619645	0.139139	1.3088	1.19495	1.44831	240	30.1145594355077	29.2748	30.9577	34.5187791173218	33.2991	34.9308	8.17071848036501	6.61213	9.24674
Light	M. gracile	20	1.50235	0.400107	1.63796	1.0351	2.7392	0.0919639	0.0619645	0.139139	1.3088	1.19495	1.44831	1	26.0453367649111	13.392	95.756	33.4152783894424	31.3333	77.6118	9.8546492326722	0	27.2768
Light	Chlorella sp.	20	1.1559	0.360572	1.16361	0.764028	1.87507	0.124848	0.0877493	0.183	1.38155	1.28696	1.49521	8	20.9702322616051	19.2699	22.3478	31.4071908766981	30.4453	31.936	15.2724740822149	12.4394	25.8239
Light	Chlorella sp.	20	1.1559	0.360572	1.16361	0.764028	1.87507	0.124848	0.0877493	0.183	1.38155	1.28696	1.49521	18	24.9129753489231	22.4449	27.6794	32.5443677316121	32.212	33.2701	17.137663758113	12.3624	33.3469
Light	Chlorella sp.	20	1.1559	0.360572	1.16361	0.764028	1.87507	0.124848	0.0877493	0.183	1.38155	1.28696	1.49521	40	23.5704904196967	22.4335	24.7255	32.009057720494	31.7001	32.3188	12.4242626874196	10.8416	16.949
Light	Chlorella sp.	20	1.1559	0.360572	1.16361	0.764028	1.87507	0.124848	0.0877493	0.183	1.38155	1.28696	1.49521	70	22.3571030679681	21.0088	23.4089	32.8779152000897	32.5256	33.3262	15.0279978218759	13.1548	20.4039
Light	Chlorella sp.	20	1.1559	0.360572	1.16361	0.764028	1.87507	0.124848	0.0877493	0.183	1.38155	1.28696	1.49521	108	24.1739325062136	23.0717	25.5069	32.8120792270937	32.4706	33.2802	13.0238596120793	11.4239	16.9495
Light	Chlorella sp.	20	1.1559	0.360572	1.16361	0.764028	1.87507	0.124848	0.0877493	0.183	1.38155	1.28696	1.49521	164	19.5339410435447	15.3792	21.9562	34.3201344894944	33.7123	34.9854	NA	16.7727	35.1935
Light	Chlorella sp.	20	1.1559	0.360572	1.16361	0.764028	1.87507	0.124848	0.0877493	0.183	1.38155	1.28696	1.49521	240	24.6039295474627	22.3487	26.7718	33.0818467396602	32.4383	34.089	13.2449931571831	10.4873	21.2085
Light	Chlorella sp.	20	1.1559	0.360572	1.16361	0.764028	1.87507	0.124848	0.0877493	0.183	1.38155	1.28696	1.49521	1	NA	0.998237	20.1038	30.1990618511697	28.512	32.2711	NA	12.6469	41.6898
Light	S. arcuatus	20	2.67151	0.548571	3.57328	2.21167	5.71744	0.0480741	0.0317994	0.073191	1.18927	1.057	1.36502	8	23.6521565909602	20.1736	26.6576	33.0702658492635	32.2666	34.2005	14.3597780742726	10.6712	25.6456
Light	S. arcuatus	20	2.67151	0.548571	3.57328	2.21167	5.71744	0.0480741	0.0317994	0.073191	1.18927	1.057	1.36502	18	26.0012126783371	24.2491	27.9835	33.5317371571428	32.6377	34.5116	10.839006062731	8.66664	14.9543
Light	S. arcuatus	20	2.67151	0.548571	3.57328	2.21167	5.71744	0.0480741	0.0317994	0.073191	1.18927	1.057	1.36502	40	25.2731408454306	24.4688	26.0814	32.5851289233105	32.2494	32.9985	9.79997438393995	8.8342	11.2045
Light	S. arcuatus	20	2.67151	0.548571	3.57328	2.21167	5.71744	0.0480741	0.0317994	0.073191	1.18927	1.057	1.36502	70	26.6525368588168	25.7173	28.0233	32.3180237833874	32.1284	32.5977	8.48200270214348	7.61765	9.52163
Light	S. arcuatus	20	2.67151	0.548571	3.57328	2.21167	5.71744	0.0480741	0.0317994	0.073191	1.18927	1.057	1.36502	108	27.0555274929723	25.6705	28.8774	32.5937651516441	32.1515	33.4066	8.02544615127512	6.37326	10.3859
Light	S. arcuatus	20	2.67151	0.548571	3.57328	2.21167	5.71744	0.0480741	0.0317994	0.073191	1.18927	1.057	1.36502	164	25.3865758960369	22.1417	27.1666	33.6613330404885	32.7853	34.6284	11.2929785572463	9.0047	17.2747
Light	S. arcuatus	20	2.67151	0.548571	3.57328	2.21167	5.71744	0.0480741	0.0317994	0.073191	1.18927	1.057	1.36502	240	27.8536289812786	27.0661	29.056	33.0045047464764	32.5562	33.517	7.66128525728562	6.52038	8.64285
Light	Oocystis sp.	20	6.32342	0.717288	13.3104	10.2766	16.3777	0.0155882	0.0113546	0.021437	0.893052	0.795391	1.02778	8	24.9544365116116	18.5857	28.5865	33.6844614920123	32.3903	35.3413	11.7217258723114	8.2164	22.6921
Light	Oocystis sp.	20	6.32342	0.717288	13.3104	10.2766	16.3777	0.0155882	0.0113546	0.021437	0.893052	0.795391	1.02778	18	27.8319139695314	24.2207	30.0038	33.4906746878415	32.3704	34.8175	9.54763333940334	6.07116	17.6175
Light	Oocystis sp.	20	6.32342	0.717288	13.3104	10.2766	16.3777	0.0155882	0.0113546	0.021437	0.893052	0.795391	1.02778	40	28.2633354309306	26.6289	29.8648	32.9855149403641	32.3828	34.1802	8.1257219335029	6.18323	10.4244
Light	Oocystis sp.	20	6.32342	0.717288	13.3104	10.2766	16.3777	0.0155882	0.0113546	0.021437	0.893052	0.795391	1.02778	70	27.3334927204025	24.9882	29.4599	32.5795031664465	32.2259	33.4033	10.7080896017183	8.66945	13.9477
Light	Oocystis sp.	20	6.32342	0.717288	13.3104	10.2766	16.3777	0.0155882	0.0113546	0.021437	0.893052	0.795391	1.02778	108	26.477306323731	25.3712	27.9982	32.6656715958969	32.261	33.2962	8.73570753197871	7.45355	10.6581
Light	Oocystis sp.	20	6.32342	0.717288	13.3104	10.2766	16.3777	0.0155882	0.0113546	0.021437	0.893052	0.795391	1.02778	164	24.0728335895924	20.3216	26.05	33.8124517627029	32.9758	34.732	13.2785265834564	10.5199	20.7301
Light	Oocystis sp.	20	6.32342	0.717288	13.3104	10.2766	16.3777	0.0155882	0.0113546	0.021437	0.893052	0.795391	1.02778	240	26.7213233158885	25.2202	28.6415	32.8752405945065	32.324	33.8095	9.02068452226311	7.22843	11.7502
Light	P. boryanum	20	3.20652	0.570689	3.63683	2.38927	5.55883	0.0468499	0.0341853	0.0653794	1.41819	1.28762	1.58821	8	20.8981950621532	3.56261	55.5657	38.2726665231697	35.0838	56.2334	NA	11.6347	58.1046
Light	P. boryanum	20	3.20652	0.570689	3.63683	2.38927	5.55883	0.0468499	0.0341853	0.0653794	1.41819	1.28762	1.58821	18	23.4041866806489	16.2488	26.5817	35.9538035896138	34.8839	38.4751	18.2055936543584	12.9611	34.7547
Light	P. boryanum	20	3.20652	0.570689	3.63683	2.38927	5.55883	0.0468499	0.0341853	0.0653794	1.41819	1.28762	1.58821	40	25.8031360917572	23.3125	27.6052	36.2919958246482	35.5174	37.6911	14.9396672271739	12.1692	21.3673
Light	P. boryanum	20	3.20652	0.570689	3.63683	2.38927	5.55883	0.0468499	0.0341853	0.0653794	1.41819	1.28762	1.58821	70	27.5338180704213	27.0391	28.0154	35.387137045546	35.1918	35.6039	10.4275934149962	9.87061	11.0781
Light	P. boryanum	20	3.20652	0.570689	3.63683	2.38927	5.55883	0.0468499	0.0341853	0.0653794	1.41819	1.28762	1.58821	108	27.8562957098574	27.2627	28.4568	35.4724604870573	35.217	35.7917	10.2480239182554	9.50107	11.1512
Light	P. boryanum	20	3.20652	0.570689	3.63683	2.38927	5.55883	0.0468499	0.0341853	0.0653794	1.41819	1.28762	1.58821	164	28.9353395790876	28.4573	29.5119	35.4017886421837	35.2049	35.6392	8.84968038922996	8.28393	9.49799
Light	P. boryanum	20	3.20652	0.570689	3.63683	2.38927	5.55883	0.0468499	0.0341853	0.0653794	1.41819	1.28762	1.58821	240	29.9316983510619	29.1502	30.8354	38.0582785627633	37.023	39.7362	11.1433479180766	9.71576	13.3172
Light	Synechococcus sp.	20	0.544335	0.322729	0.582206	0.299476	1.25663	0.247113	0.122322	0.475313	1.21343	1.12032	1.34336	8	NA	1.61279	22.9078	NA	39.8931	54.1807	NA	27.5902	79.0346
Light	Synechococcus sp.	20	0.544335	0.322729	0.582206	0.299476	1.25663	0.247113	0.122322	0.475313	1.21343	1.12032	1.34336	18	26.3665390295347	22.2822	28.9576	38.1143956077301	36.4503	42.5047	NA	14.9758	35.8504
Light	Synechococcus sp.	20	0.544335	0.322729	0.582206	0.299476	1.25663	0.247113	0.122322	0.475313	1.21343	1.12032	1.34336	40	28.7610664517987	27.3637	30.1772	36.2805670154271	35.6215	37.5508	11.0963520391443	9.31381	14.4088
Light	Synechococcus sp.	20	0.544335	0.322729	0.582206	0.299476	1.25663	0.247113	0.122322	0.475313	1.21343	1.12032	1.34336	70	29.9872973188017	29.5248	30.44	35.868875481541	35.5811	36.2461	7.94716962882322	7.31687	8.69739
Light	Synechococcus sp.	20	0.544335	0.322729	0.582206	0.299476	1.25663	0.247113	0.122322	0.475313	1.21343	1.12032	1.34336	108	30.0555998561549	29.5453	30.7356	36.414052077133	35.9853	36.9512	8.7035878573037	7.9141	9.62305
Light	Synechococcus sp.	20	0.544335	0.322729	0.582206	0.299476	1.25663	0.247113	0.122322	0.475313	1.21343	1.12032	1.34336	164	29.834289059126	29.3096	30.3995	35.5483672867502	35.2887	35.8829	7.79478791443078	7.11406	8.6163
Light	Synechococcus sp.	20	0.544335	0.322729	0.582206	0.299476	1.25663	0.247113	0.122322	0.475313	1.21343	1.12032	1.34336	240	31.7283535442035	30.5146	33.029	35.4293241718316	35.1986	35.801	7.65071583929552	6.37961	8.92261
Light	Synechococcus sp.	20	0.544335	0.322729	0.582206	0.299476	1.25663	0.247113	0.122322	0.475313	1.21343	1.12032	1.34336	1	21.0340947970069	11.1709	25.7954	33.8635166273059	32.6634	35.4778	19.8275587525435	12.6291	42.3158
Light	F. saprophila	20	3.29613	0.510107	2.86121	1.59668	5.26735	0.0556784	0.0350965	0.0907299	1.70222	1.47651	2.02305	18	22.0048173251899	15.9577	24.9865	34.5556873845501	33.787	35.6497	18.580510070698	13.4136	35.4272
Light	F. saprophila	20	3.29613	0.510107	2.86121	1.59668	5.26735	0.0556784	0.0350965	0.0907299	1.70222	1.47651	2.02305	40	26.0869285525667	23.5051	28.6193	33.7868689754348	32.6633	34.7725	11.7820938306278	8.90326	18.641
Light	F. saprophila	20	3.29613	0.510107	2.86121	1.59668	5.26735	0.0556784	0.0350965	0.0907299	1.70222	1.47651	2.02305	70	25.3057331476351	23.2932	26.6731	34.2452425234879	33.6667	34.8458	12.1772350076894	10.3075	15.9471
Light	F. saprophila	20	3.29613	0.510107	2.86121	1.59668	5.26735	0.0556784	0.0350965	0.0907299	1.70222	1.47651	2.02305	108	25.9216938186424	23.8088	27.4459	33.1788870650343	32.464	34.2179	10.3202160992731	8.15769	15.3194
Light	F. saprophila	20	3.29613	0.510107	2.86121	1.59668	5.26735	0.0556784	0.0350965	0.0907299	1.70222	1.47651	2.02305	164	22.917693567614	17.3554	25.402	34.4307992429355	33.7191	35.2534	16.3782063583985	12.3182	29.8249
Light	F. saprophila	20	3.29613	0.510107	2.86121	1.59668	5.26735	0.0556784	0.0350965	0.0907299	1.70222	1.47651	2.02305	240	27.7662219124209	24.8603	30.7302	34.2273589186552	33.1032	34.9854	11.1789667821448	7.9741	21.3587
Light	E. elegans	24	5.44903	0.493908	7.25006	4.71554	11.0935	0.0228859	0.0152568	0.0349506	1.14957	0.974958	1.41443	8	NA	0.39281	17.3766	27.9598792141178	26.1668	30.1466	NA	14.0902	42.0793
Light	E. elegans	24	5.44903	0.493908	7.25006	4.71554	11.0935	0.0228859	0.0152568	0.0349506	1.14957	0.974958	1.41443	18	19.8656839345807	12.1044	24.1471	31.0440788582919	29.642	32.3575	18.3921617682805	11.4503	40.2821
Light	E. elegans	24	5.44903	0.493908	7.25006	4.71554	11.0935	0.0228859	0.0152568	0.0349506	1.14957	0.974958	1.41443	40	22.0726703869011	13.8135	26.7735	31.7525902131766	30.9851	32.9722	19.5557743116967	11.7271	47.2766
Light	E. elegans	24	5.44903	0.493908	7.25006	4.71554	11.0935	0.0228859	0.0152568	0.0349506	1.14957	0.974958	1.41443	70	28.2341328881222	25.8671	30.5264	34.3677891706052	33.2289	34.9866	11.6371088196779	8.92654	18.3311
Light	E. elegans	24	5.44903	0.493908	7.25006	4.71554	11.0935	0.0228859	0.0152568	0.0349506	1.14957	0.974958	1.41443	108	28.8688559426073	27.2958	30.2588	34.2938838626021	33.0603	34.8998	10.3355420702468	8.03898	13.7226
Light	E. elegans	24	5.44903	0.493908	7.25006	4.71554	11.0935	0.0228859	0.0152568	0.0349506	1.14957	0.974958	1.41443	164	28.4290338728892	27.3673	29.7553	33.869776237922	32.7877	34.72	8.02669087447503	6.0484	9.76627
Light	E. elegans	24	5.44903	0.493908	7.25006	4.71554	11.0935	0.0228859	0.0152568	0.0349506	1.14957	0.974958	1.41443	240	30.3614205821739	28.8689	31.9403	34.3510744084	33.1509	34.9036	8.74564172737922	6.64845	12.007
Light	Coelastrum sp.	24	2.56328	0.381234	2.27095	1.6669	3.3079	0.0643951	0.0522896	0.0810185	1.60301	1.50924	1.70924	8	26.4605185261971	23.5682	29.0243	34.3966183189746	33.2649	34.997	NA	13.5631	49.604
Light	Coelastrum sp.	24	2.56328	0.381234	2.27095	1.6669	3.3079	0.0643951	0.0522896	0.0810185	1.60301	1.50924	1.70924	18	27.9750618211022	27.101	29.4848	34.2829961504327	33.0731	34.8952	13.6395866956304	11.766	15.9858
Light	Coelastrum sp.	24	2.56328	0.381234	2.27095	1.6669	3.3079	0.0643951	0.0522896	0.0810185	1.60301	1.50924	1.70924	40	28.5800258294731	27.8339	29.3964	33.4896300534003	32.9142	34.2375	8.05236304173782	6.998	9.04143
Light	Coelastrum sp.	24	2.56328	0.381234	2.27095	1.6669	3.3079	0.0643951	0.0522896	0.0810185	1.60301	1.50924	1.70924	70	27.9884412821832	27.4609	28.4973	34.7209612241145	34.4381	34.9741	8.98503142083647	8.36794	9.67974
Light	Coelastrum sp.	24	2.56328	0.381234	2.27095	1.6669	3.3079	0.0643951	0.0522896	0.0810185	1.60301	1.50924	1.70924	108	27.7572946132369	27.2186	28.6869	33.3365845793684	32.8457	33.8261	7.85813767347578	6.91822	8.72101
Light	Coelastrum sp.	24	2.56328	0.381234	2.27095	1.6669	3.3079	0.0643951	0.0522896	0.0810185	1.60301	1.50924	1.70924	164	27.9295692317667	27.3149	28.605	32.9021572807536	32.6504	33.2053	7.47603788366647	6.85977	8.05614
Light	Coelastrum sp.	24	2.56328	0.381234	2.27095	1.6669	3.3079	0.0643951	0.0522896	0.0810185	1.60301	1.50924	1.70924	240	27.8806146076421	27.5784	28.2877	34.7654196092101	34.325	34.9663	9.40188970923501	8.86891	9.79165
Light	M. aeruginosa st. 1	24	0.613451	0.29128	0.860125	0.434085	1.74956	0.168657	0.0851965	0.337042	0.937444	0.852255	1.04938	8	23.6894703294378	9.75393	44.9559	NA	36.4876	65.963	NA	14.3153	63.7988
Light	M. aeruginosa st. 1	24	0.613451	0.29128	0.860125	0.434085	1.74956	0.168657	0.0851965	0.337042	0.937444	0.852255	1.04938	18	30.3711563598648	28.4012	56.7605	39.6810896492998	37.0782	67.2982	12.779528112972	9.62938	28.1377
Light	M. aeruginosa st. 1	24	0.613451	0.29128	0.860125	0.434085	1.74956	0.168657	0.0851965	0.337042	0.937444	0.852255	1.04938	40	32.465605382532	29.57	64.1021	NA	37.5339	73.5474	13.2351991378994	9.00096	27.213
Light	M. aeruginosa st. 1	24	0.613451	0.29128	0.860125	0.434085	1.74956	0.168657	0.0851965	0.337042	0.937444	0.852255	1.04938	70	34.9823675904928	28.7128	71.7965	NA	37.4171	76.2018	16.0838915581604	0	34.4639
Light	M. aeruginosa st. 1	24	0.613451	0.29128	0.860125	0.434085	1.74956	0.168657	0.0851965	0.337042	0.937444	0.852255	1.04938	108	NA	31.9882	71.9904	NA	40.2119	77.1238	15.923925037925	0	26.06
Light	M. aeruginosa st. 1	24	0.613451	0.29128	0.860125	0.434085	1.74956	0.168657	0.0851965	0.337042	0.937444	0.852255	1.04938	164	NA	32.5096	73.0589	NA	40.737	77.3733	15.82918767563	0	25.8401
Light	M. aeruginosa st. 1	24	0.613451	0.29128	0.860125	0.434085	1.74956	0.168657	0.0851965	0.337042	0.937444	0.852255	1.04938	240	NA	35.0655	72.5317	NA	42.7413	77.7068	15.0220148138391	0	24.1736
Light	M. aeruginosa st. 1	24	0.613451	0.29128	0.860125	0.434085	1.74956	0.168657	0.0851965	0.337042	0.937444	0.852255	1.04938	1	26.9463715738373	17.5261	30.6472	33.4021348250668	31.7858	35.9117	9.18473296149181	5.4012	25.0815
Light	A. formosa	24	1.34146	0.55613	2.84157	1.64485	4.82055	0.0657579	0.037342	0.111599	0.781947	0.698812	0.88991	8	20.9053645988042	17.8546	23.5198	27.1106811294624	25.5543	27.9157	10.7419373211598	7.10621	24.5389
Light	A. formosa	24	1.34146	0.55613	2.84157	1.64485	4.82055	0.0657579	0.037342	0.111599	0.781947	0.698812	0.88991	18	21.1639407619882	20.1512	22.3397	27.8793400924528	27.5862	28.1165	9.63769653416549	8.35533	13.61
Light	A. formosa	24	1.34146	0.55613	2.84157	1.64485	4.82055	0.0657579	0.037342	0.111599	0.781947	0.698812	0.88991	40	20.9573405042106	19.8237	22.2804	27.2983081890018	25.6513	27.896	10.5937457501703	8.19212	18.3811
Light	A. formosa	24	1.34146	0.55613	2.84157	1.64485	4.82055	0.0657579	0.037342	0.111599	0.781947	0.698812	0.88991	70	20.8859230618716	19.4239	22.3335	27.8163249525392	27.4613	28.1123	10.2433859161645	8.44245	17.0637
Light	A. formosa	24	1.34146	0.55613	2.84157	1.64485	4.82055	0.0657579	0.037342	0.111599	0.781947	0.698812	0.88991	108	20.8747013461388	18.7272	22.885	27.1756889246142	25.6339	27.8954	10.8047855732287	7.56686	24.4744
Light	A. formosa	24	1.34146	0.55613	2.84157	1.64485	4.82055	0.0657579	0.037342	0.111599	0.781947	0.698812	0.88991	164	18.0409970543505	15.8714	19.5975	27.3888678070331	26.1804	27.9095	15.0019494984525	10.9168	33.8815
Light	A. formosa	24	1.34146	0.55613	2.84157	1.64485	4.82055	0.0657579	0.037342	0.111599	0.781947	0.698812	0.88991	240	19.3883967874105	16.6553	21.2913	26.965142257816	25.5172	27.8511	11.6501067199716	8.03464	24.8056
Light	M. aeruginosa st. 2	24	1.63406	0.383025	1.77344	0.821863	3.96627	0.085327	0.0402105	0.177298	1.22527	1.02878	1.49877	8	NA	33.2418	77.1533	NA	41.5956	78.1881	16.2440796809525	0	25.6965
Light	M. aeruginosa st. 2	24	1.63406	0.383025	1.77344	0.821863	3.96627	0.085327	0.0402105	0.177298	1.22527	1.02878	1.49877	18	33.6778074280531	31.2255	57.4302	NA	37.2769	68.1185	10.3641876614956	7.29849	19.2205
Light	M. aeruginosa st. 2	24	1.63406	0.383025	1.77344	0.821863	3.96627	0.085327	0.0402105	0.177298	1.22527	1.02878	1.49877	40	NA	31.84	59.4757	NA	37.1593	69.7312	10.5013804444273	6.19364	19.5536
Light	M. aeruginosa st. 2	24	1.63406	0.383025	1.77344	0.821863	3.96627	0.085327	0.0402105	0.177298	1.22527	1.02878	1.49877	70	30.41412735039	29.3208	31.4563	35.2206768559818	34.818	35.9196	6.57191606639256	5.40051	8.31882
Light	M. aeruginosa st. 2	24	1.63406	0.383025	1.77344	0.821863	3.96627	0.085327	0.0402105	0.177298	1.22527	1.02878	1.49877	108	34.1582916857852	28.7244	66.2112	NA	35.8934	74.8634	13.100886768154	6.25298	36.2219
Light	M. aeruginosa st. 2	24	1.63406	0.383025	1.77344	0.821863	3.96627	0.085327	0.0402105	0.177298	1.22527	1.02878	1.49877	164	30.6037632269141	30.0302	31.1534	35.3509311613702	35.1015	35.6856	6.38093598422483	5.7172	7.18259
Light	M. aeruginosa st. 2	24	1.63406	0.383025	1.77344	0.821863	3.96627	0.085327	0.0402105	0.177298	1.22527	1.02878	1.49877	240	31.6242405571554	31.1215	32.1623	36.1887462978624	35.7651	36.8463	6.174612974878	5.39024	7.10105
Light	M. aeruginosa st. 2	24	1.63406	0.383025	1.77344	0.821863	3.96627	0.085327	0.0402105	0.177298	1.22527	1.02878	1.49877	1	NA	36.8273	87.7159	NA	44.2694	79.1039	13.5790200212444	0	27.9323
Light	T. minimum	24	4.33982	0.643299	7.61171	4.91199	11.3793	0.0250141	0.0164592	0.0384546	0.983615	0.851334	1.17373	18	25.1616265377193	21.2475	28.4175	31.7921878001031	31.0814	32.6289	11.0779131941785	7.85452	21.343
Light	T. minimum	24	4.33982	0.643299	7.61171	4.91199	11.3793	0.0250141	0.0164592	0.0384546	0.983615	0.851334	1.17373	40	24.982943069261	23.814	26.3597	32.0995717465947	31.7769	32.5	9.95008906378684	8.7305	12.2116
Light	T. minimum	24	4.33982	0.643299	7.61171	4.91199	11.3793	0.0250141	0.0164592	0.0384546	0.983615	0.851334	1.17373	70	24.0959981694705	19.3683	26.2924	31.4327423180128	30.4773	32.5747	10.1019250313503	7.56806	19.0829
Light	T. minimum	24	4.33982	0.643299	7.61171	4.91199	11.3793	0.0250141	0.0164592	0.0384546	0.983615	0.851334	1.17373	108	24.592757741185	22.1161	26.1019	29.5296963487616	28.44	31.3034	6.92621043857533	4.62459	11.9657
Light	T. minimum	24	4.33982	0.643299	7.61171	4.91199	11.3793	0.0250141	0.0164592	0.0384546	0.983615	0.851334	1.17373	164	24.7353804556966	22.3969	26.2262	29.534005000078	28.4043	31.3805	6.7494596158029	4.43293	11.5748
Light	T. minimum	24	4.33982	0.643299	7.61171	4.91199	11.3793	0.0250141	0.0164592	0.0384546	0.983615	0.851334	1.17373	240	25.8727659623784	23.8113	27.9232	30.6772635018474	29.0523	31.8191	6.96269032243216	4.67832	11.3097
Light	N. palea (G)	24	3.56114	0.903499	3.07864	1.85377	4.60949	0.0662471	0.0511217	0.0855382	2.23816	2.05895	2.45878	8	NA	0.287537	14.2164	32.9290660522379	31.7195	34.5295	NA	24.531	51.5579
Light	N. palea (G)	24	3.56114	0.903499	3.07864	1.85377	4.60949	0.0662471	0.0511217	0.0855382	2.23816	2.05895	2.45878	18	24.6451427077439	22.9573	26.0278	35.0050823090128	34.7799	35.2734	NA	16.2146	46.3535
Light	N. palea (G)	24	3.56114	0.903499	3.07864	1.85377	4.60949	0.0662471	0.0511217	0.0855382	2.23816	2.05895	2.45878	40	25.3755878782684	23.3495	26.8455	35.451794588838	34.898	36.2638	14.2275533757198	11.9357	19.4817
Light	N. palea (G)	24	3.56114	0.903499	3.07864	1.85377	4.60949	0.0662471	0.0511217	0.0855382	2.23816	2.05895	2.45878	70	28.0698303807247	27.2482	28.9421	35.0181821028727	34.7915	35.2496	10.4414020083334	9.58117	11.6162
Light	N. palea (G)	24	3.56114	0.903499	3.07864	1.85377	4.60949	0.0662471	0.0511217	0.0855382	2.23816	2.05895	2.45878	108	28.9433652096017	28.0727	29.9028	34.6233260608168	33.606	34.9549	9.84764153023379	8.48586	11.0562
Light	N. palea (G)	24	3.56114	0.903499	3.07864	1.85377	4.60949	0.0662471	0.0511217	0.0855382	2.23816	2.05895	2.45878	164	27.857526694558	26.8618	28.8174	35.191385487495	34.7914	35.6466	10.1987926777409	9.05664	11.8677
Light	N. palea (G)	24	3.56114	0.903499	3.07864	1.85377	4.60949	0.0662471	0.0511217	0.0855382	2.23816	2.05895	2.45878	240	29.2269725691234	28.2152	30.3477	34.5779667281407	33.483	34.9524	9.47543904270564	7.97275	10.9078
Light	S. armatus	24	2.91845	0.188996	2.61531	1.96804	3.75719	0.0487014	0.0372569	0.0636243	1.37974	1.27014	1.51596	8	28.0867449107363	26.3042	29.718	35.4650211088438	35.1649	36.06	13.1886350557148	11.1042	17.9594
Light	S. armatus	24	2.91845	0.188996	2.61531	1.96804	3.75719	0.0487014	0.0372569	0.0636243	1.37974	1.27014	1.51596	18	24.5207246599179	20.8191	27.7334	35.9921640126664	35.2458	37.4936	18.3618557488597	13.9901	34.9422
Light	S. armatus	24	2.91845	0.188996	2.61531	1.96804	3.75719	0.0487014	0.0372569	0.0636243	1.37974	1.27014	1.51596	40	28.5002804721324	27.6572	29.3665	35.7509892760455	35.4974	36.1239	10.9865806465778	10.2072	12.0153
Light	S. armatus	24	2.91845	0.188996	2.61531	1.96804	3.75719	0.0487014	0.0372569	0.0636243	1.37974	1.27014	1.51596	70	28.0265776318951	27.5044	28.5454	35.5765129092002	35.3509	35.8449	10.0089265384548	9.41911	10.6983
Light	S. armatus	24	2.91845	0.188996	2.61531	1.96804	3.75719	0.0487014	0.0372569	0.0636243	1.37974	1.27014	1.51596	108	28.2148889650395	27.6347	28.758	35.6141762242814	35.3626	35.9103	9.71558982168385	9.10317	10.3998
Light	S. armatus	24	2.91845	0.188996	2.61531	1.96804	3.75719	0.0487014	0.0372569	0.0636243	1.37974	1.27014	1.51596	164	27.3407205955275	26.6726	28.0469	35.5237567302142	35.2428	35.8658	10.9528846615416	10.1411	11.9815
Light	S. armatus	24	2.91845	0.188996	2.61531	1.96804	3.75719	0.0487014	0.0372569	0.0636243	1.37974	1.27014	1.51596	240	25.1785110519468	22.569	27.1882	36.02648109938	35.3461	37.1838	15.898043029674	12.9288	24.1844
Light	S. armatus	24	2.91845	0.188996	2.61531	1.96804	3.75719	0.0487014	0.0372569	0.0636243	1.37974	1.27014	1.51596	1	26.0462158246877	22.4956	28.1752	34.9973925639271	34.0725	36.6786	11.4679761695547	9.01927	18.0514
Light	N. palea (C)	24	2.54568	0.417344	1.47136	1.04875	2.28496	0.0982094	0.0797959	0.122502	2.44046	2.29212	2.60435	8	30.3129551634162	29.2703	31.5153	34.4732691934863	33.2658	34.931	12.5160150515278	10.1007	16.159
Light	N. palea (C)	24	2.54568	0.417344	1.47136	1.04875	2.28496	0.0982094	0.0797959	0.122502	2.44046	2.29212	2.60435	18	29.243719660632	28.262	30.3275	35.0317034532357	34.9085	35.1521	14.7504699765724	12.2975	19.4053
Light	N. palea (C)	24	2.54568	0.417344	1.47136	1.04875	2.28496	0.0982094	0.0797959	0.122502	2.44046	2.29212	2.60435	40	29.1900380822472	28.5177	30.0172	34.6654538724486	33.6222	34.9551	11.8659661962471	10.4115	13.4564
Light	N. palea (C)	24	2.54568	0.417344	1.47136	1.04875	2.28496	0.0982094	0.0797959	0.122502	2.44046	2.29212	2.60435	70	28.1716926471235	27.3646	29.3389	37.078555719768	36.3864	37.8635	13.0587620229919	11.9422	14.5933
Light	N. palea (C)	24	2.54568	0.417344	1.47136	1.04875	2.28496	0.0982094	0.0797959	0.122502	2.44046	2.29212	2.60435	108	29.8627462299442	28.9853	31.0197	36.4011691423225	35.8244	37.2023	9.70358586883979	8.55542	11.1223
Light	N. palea (C)	24	2.54568	0.417344	1.47136	1.04875	2.28496	0.0982094	0.0797959	0.122502	2.44046	2.29212	2.60435	164	28.9424291156578	28.4324	29.6413	36.4982395855283	36.1142	36.934	10.52895980556	9.79225	11.3619
Light	N. palea (C)	24	2.54568	0.417344	1.47136	1.04875	2.28496	0.0982094	0.0797959	0.122502	2.44046	2.29212	2.60435	240	28.8677422233943	28.2965	29.6387	37.4848014233274	36.8284	38.2512	11.9510558041457	10.9358	13.2075
Light	N. palea (C)	24	2.54568	0.417344	1.47136	1.04875	2.28496	0.0982094	0.0797959	0.122502	2.44046	2.29212	2.60435	1	NA	1.45146	22.4399	31.6749698584367	29.8395	33.5839	NA	11.9209	42.7892
Light	F. crotonensis	24	3.11951	0.582658	4.75519	2.97671	7.34473	0.0377401	0.0247336	0.0576413	1.07962	0.95144	1.24993	8	NA	1.0639	18.5918	26.2586008195831	24.7571	27.8957	NA	10.0396	39.6725
Light	F. crotonensis	24	3.11951	0.582658	4.75519	2.97671	7.34473	0.0377401	0.0247336	0.0576413	1.07962	0.95144	1.24993	18	21.5692481761203	20.6368	22.4728	26.2129388361178	25.0313	27.5908	6.36074771031987	4.6889	8.92633
Light	F. crotonensis	24	3.11951	0.582658	4.75519	2.97671	7.34473	0.0377401	0.0247336	0.0576413	1.07962	0.95144	1.24993	40	22.1617215633016	21.7309	22.7033	26.9029103236964	25.5422	27.7947	6.4685555534264	5.12293	7.45737
Light	F. crotonensis	24	3.11951	0.582658	4.75519	2.97671	7.34473	0.0377401	0.0247336	0.0576413	1.07962	0.95144	1.24993	70	22.0227705446132	20.5627	23.7803	27.1595648771753	25.596	27.8718	8.0192497960945	5.85356	13.3653
Light	F. crotonensis	24	3.11951	0.582658	4.75519	2.97671	7.34473	0.0377401	0.0247336	0.0576413	1.07962	0.95144	1.24993	108	22.7290706427272	21.54	24.5213	27.2965401886192	25.6214	27.9027	8.11386864214509	6.27368	11.1608
Light	F. crotonensis	24	3.11951	0.582658	4.75519	2.97671	7.34473	0.0377401	0.0247336	0.0576413	1.07962	0.95144	1.24993	164	23.2179534239058	21.6179	25.2557	27.2147054376696	25.6089	27.8896	6.65181678085812	4.79223	10.1157
Light	F. crotonensis	24	3.11951	0.582658	4.75519	2.97671	7.34473	0.0377401	0.0247336	0.0576413	1.07962	0.95144	1.24993	240	22.1936804177944	20.5046	24.3763	27.2233909551726	25.6385	27.8954	9.07980182816114	6.61862	16.4965
Light	M. gracile	24	1.83236	0.252892	1.48581	1.11906	2.17355	0.0887778	0.0702278	0.113995	1.58743	1.4955	1.69205	8	26.550999101071	23.7996	29.1168	34.7674333634074	34.1954	35.5028	13.4180210471901	10.3854	23.2329
Light	M. gracile	24	1.83236	0.252892	1.48581	1.11906	2.17355	0.0887778	0.0702278	0.113995	1.58743	1.4955	1.69205	18	25.164132384112	23.1598	27.0905	35.1881468546062	34.8112	35.7902	15.5601691560055	12.752	25.6064
Light	M. gracile	24	1.83236	0.252892	1.48581	1.11906	2.17355	0.0887778	0.0702278	0.113995	1.58743	1.4955	1.69205	40	28.1107199574446	26.9197	29.7197	35.045295655744	34.7746	35.4089	10.3621507703609	9.1687	12.3075
Light	M. gracile	24	1.83236	0.252892	1.48581	1.11906	2.17355	0.0887778	0.0702278	0.113995	1.58743	1.4955	1.69205	70	28.8073965876856	28.1062	29.7089	34.5723605017433	33.4812	34.9429	10.2206509227834	8.78898	11.3002
Light	M. gracile	24	1.83236	0.252892	1.48581	1.11906	2.17355	0.0887778	0.0702278	0.113995	1.58743	1.4955	1.69205	108	28.6203460703128	27.8457	29.6162	34.2834416517694	33.1789	34.9088	8.77461635529992	7.17373	9.81447
Light	M. gracile	24	1.83236	0.252892	1.48581	1.11906	2.17355	0.0887778	0.0702278	0.113995	1.58743	1.4955	1.69205	164	28.5521004439708	28.1194	29.1617	34.6717381605672	33.9854	34.9528	8.53096211262241	7.70435	9.082
Light	M. gracile	24	1.83236	0.252892	1.48581	1.11906	2.17355	0.0887778	0.0702278	0.113995	1.58743	1.4955	1.69205	240	30.1145594355077	29.2748	30.9577	34.5187791173218	33.2991	34.9308	8.17071848036501	6.61213	9.24674
Light	M. gracile	24	1.83236	0.252892	1.48581	1.11906	2.17355	0.0887778	0.0702278	0.113995	1.58743	1.4955	1.69205	1	26.0453367649111	13.392	95.756	33.4152783894424	31.3333	77.6118	9.8546492326722	0	27.2768
Light	Chlorella sp.	24	1.90299	0.398983	1.65859	1.10647	2.63545	0.0888712	0.064966	0.123945	1.62577	1.49893	1.77531	8	20.9702322616051	19.2699	22.3478	31.4071908766981	30.4453	31.936	15.2724740822149	12.4394	25.8239
Light	Chlorella sp.	24	1.90299	0.398983	1.65859	1.10647	2.63545	0.0888712	0.064966	0.123945	1.62577	1.49893	1.77531	18	24.9129753489231	22.4449	27.6794	32.5443677316121	32.212	33.2701	17.137663758113	12.3624	33.3469
Light	Chlorella sp.	24	1.90299	0.398983	1.65859	1.10647	2.63545	0.0888712	0.064966	0.123945	1.62577	1.49893	1.77531	40	23.5704904196967	22.4335	24.7255	32.009057720494	31.7001	32.3188	12.4242626874196	10.8416	16.949
Light	Chlorella sp.	24	1.90299	0.398983	1.65859	1.10647	2.63545	0.0888712	0.064966	0.123945	1.62577	1.49893	1.77531	70	22.3571030679681	21.0088	23.4089	32.8779152000897	32.5256	33.3262	15.0279978218759	13.1548	20.4039
Light	Chlorella sp.	24	1.90299	0.398983	1.65859	1.10647	2.63545	0.0888712	0.064966	0.123945	1.62577	1.49893	1.77531	108	24.1739325062136	23.0717	25.5069	32.8120792270937	32.4706	33.2802	13.0238596120793	11.4239	16.9495
Light	Chlorella sp.	24	1.90299	0.398983	1.65859	1.10647	2.63545	0.0888712	0.064966	0.123945	1.62577	1.49893	1.77531	164	19.5339410435447	15.3792	21.9562	34.3201344894944	33.7123	34.9854	NA	16.7727	35.1935
Light	Chlorella sp.	24	1.90299	0.398983	1.65859	1.10647	2.63545	0.0888712	0.064966	0.123945	1.62577	1.49893	1.77531	240	24.6039295474627	22.3487	26.7718	33.0818467396602	32.4383	34.089	13.2449931571831	10.4873	21.2085
Light	Chlorella sp.	24	1.90299	0.398983	1.65859	1.10647	2.63545	0.0888712	0.064966	0.123945	1.62577	1.49893	1.77531	1	NA	0.998237	20.1038	30.1990618511697	28.512	32.2711	NA	12.6469	41.6898
Light	S. arcuatus	24	3.42726	0.198064	2.74654	2.05484	3.93208	0.0462504	0.03598	0.060093	1.54364	1.41468	1.70737	8	23.6521565909602	20.1736	26.6576	33.0702658492635	32.2666	34.2005	14.3597780742726	10.6712	25.6456
Light	S. arcuatus	24	3.42726	0.198064	2.74654	2.05484	3.93208	0.0462504	0.03598	0.060093	1.54364	1.41468	1.70737	18	26.0012126783371	24.2491	27.9835	33.5317371571428	32.6377	34.5116	10.839006062731	8.66664	14.9543
Light	S. arcuatus	24	3.42726	0.198064	2.74654	2.05484	3.93208	0.0462504	0.03598	0.060093	1.54364	1.41468	1.70737	40	25.2731408454306	24.4688	26.0814	32.5851289233105	32.2494	32.9985	9.79997438393995	8.8342	11.2045
Light	S. arcuatus	24	3.42726	0.198064	2.74654	2.05484	3.93208	0.0462504	0.03598	0.060093	1.54364	1.41468	1.70737	70	26.6525368588168	25.7173	28.0233	32.3180237833874	32.1284	32.5977	8.48200270214348	7.61765	9.52163
Light	S. arcuatus	24	3.42726	0.198064	2.74654	2.05484	3.93208	0.0462504	0.03598	0.060093	1.54364	1.41468	1.70737	108	27.0555274929723	25.6705	28.8774	32.5937651516441	32.1515	33.4066	8.02544615127512	6.37326	10.3859
Light	S. arcuatus	24	3.42726	0.198064	2.74654	2.05484	3.93208	0.0462504	0.03598	0.060093	1.54364	1.41468	1.70737	164	25.3865758960369	22.1417	27.1666	33.6613330404885	32.7853	34.6284	11.2929785572463	9.0047	17.2747
Light	S. arcuatus	24	3.42726	0.198064	2.74654	2.05484	3.93208	0.0462504	0.03598	0.060093	1.54364	1.41468	1.70737	240	27.8536289812786	27.0661	29.056	33.0045047464764	32.5562	33.517	7.66128525728562	6.52038	8.64285
Light	Oocystis sp.	24	9.2986	0.454415	11.518	8.61048	15.0712	0.0140151	0.0107193	0.0187919	1.23214	1.06817	1.46567	8	24.9544365116116	18.5857	28.5865	33.6844614920123	32.3903	35.3413	11.7217258723114	8.2164	22.6921
Light	Oocystis sp.	24	9.2986	0.454415	11.518	8.61048	15.0712	0.0140151	0.0107193	0.0187919	1.23214	1.06817	1.46567	18	27.8319139695314	24.2207	30.0038	33.4906746878415	32.3704	34.8175	9.54763333940334	6.07116	17.6175
Light	Oocystis sp.	24	9.2986	0.454415	11.518	8.61048	15.0712	0.0140151	0.0107193	0.0187919	1.23214	1.06817	1.46567	40	28.2633354309306	26.6289	29.8648	32.9855149403641	32.3828	34.1802	8.1257219335029	6.18323	10.4244
Light	Oocystis sp.	24	9.2986	0.454415	11.518	8.61048	15.0712	0.0140151	0.0107193	0.0187919	1.23214	1.06817	1.46567	70	27.3334927204025	24.9882	29.4599	32.5795031664465	32.2259	33.4033	10.7080896017183	8.66945	13.9477
Light	Oocystis sp.	24	9.2986	0.454415	11.518	8.61048	15.0712	0.0140151	0.0107193	0.0187919	1.23214	1.06817	1.46567	108	26.477306323731	25.3712	27.9982	32.6656715958969	32.261	33.2962	8.73570753197871	7.45355	10.6581
Light	Oocystis sp.	24	9.2986	0.454415	11.518	8.61048	15.0712	0.0140151	0.0107193	0.0187919	1.23214	1.06817	1.46567	164	24.0728335895924	20.3216	26.05	33.8124517627029	32.9758	34.732	13.2785265834564	10.5199	20.7301
Light	Oocystis sp.	24	9.2986	0.454415	11.518	8.61048	15.0712	0.0140151	0.0107193	0.0187919	1.23214	1.06817	1.46567	240	26.7213233158885	25.2202	28.6415	32.8752405945065	32.324	33.8095	9.02068452226311	7.22843	11.7502
Light	P. boryanum	24	4.66734	0.573374	3.74157	2.49699	5.71753	0.0441731	0.0339755	0.058401	1.97384	1.78462	2.21346	8	20.8981950621532	3.56261	55.5657	38.2726665231697	35.0838	56.2334	NA	11.6347	58.1046
Light	P. boryanum	24	4.66734	0.573374	3.74157	2.49699	5.71753	0.0441731	0.0339755	0.058401	1.97384	1.78462	2.21346	18	23.4041866806489	16.2488	26.5817	35.9538035896138	34.8839	38.4751	18.2055936543584	12.9611	34.7547
Light	P. boryanum	24	4.66734	0.573374	3.74157	2.49699	5.71753	0.0441731	0.0339755	0.058401	1.97384	1.78462	2.21346	40	25.8031360917572	23.3125	27.6052	36.2919958246482	35.5174	37.6911	14.9396672271739	12.1692	21.3673
Light	P. boryanum	24	4.66734	0.573374	3.74157	2.49699	5.71753	0.0441731	0.0339755	0.058401	1.97384	1.78462	2.21346	70	27.5338180704213	27.0391	28.0154	35.387137045546	35.1918	35.6039	10.4275934149962	9.87061	11.0781
Light	P. boryanum	24	4.66734	0.573374	3.74157	2.49699	5.71753	0.0441731	0.0339755	0.058401	1.97384	1.78462	2.21346	108	27.8562957098574	27.2627	28.4568	35.4724604870573	35.217	35.7917	10.2480239182554	9.50107	11.1512
Light	P. boryanum	24	4.66734	0.573374	3.74157	2.49699	5.71753	0.0441731	0.0339755	0.058401	1.97384	1.78462	2.21346	164	28.9353395790876	28.4573	29.5119	35.4017886421837	35.2049	35.6392	8.84968038922996	8.28393	9.49799
Light	P. boryanum	24	4.66734	0.573374	3.74157	2.49699	5.71753	0.0441731	0.0339755	0.058401	1.97384	1.78462	2.21346	240	29.9316983510619	29.1502	30.8354	38.0582785627633	37.023	39.7362	11.1433479180766	9.71576	13.3172
Light	Synechococcus sp.	24	0.977983	0.366557	0.693407	0.437785	1.19517	0.204066	0.138424	0.302985	1.91349	1.77681	2.07515	8	NA	1.61279	22.9078	NA	39.8931	54.1807	NA	27.5902	79.0346
Light	Synechococcus sp.	24	0.977983	0.366557	0.693407	0.437785	1.19517	0.204066	0.138424	0.302985	1.91349	1.77681	2.07515	18	26.3665390295347	22.2822	28.9576	38.1143956077301	36.4503	42.5047	NA	14.9758	35.8504
Light	Synechococcus sp.	24	0.977983	0.366557	0.693407	0.437785	1.19517	0.204066	0.138424	0.302985	1.91349	1.77681	2.07515	40	28.7610664517987	27.3637	30.1772	36.2805670154271	35.6215	37.5508	11.0963520391443	9.31381	14.4088
Light	Synechococcus sp.	24	0.977983	0.366557	0.693407	0.437785	1.19517	0.204066	0.138424	0.302985	1.91349	1.77681	2.07515	70	29.9872973188017	29.5248	30.44	35.868875481541	35.5811	36.2461	7.94716962882322	7.31687	8.69739
Light	Synechococcus sp.	24	0.977983	0.366557	0.693407	0.437785	1.19517	0.204066	0.138424	0.302985	1.91349	1.77681	2.07515	108	30.0555998561549	29.5453	30.7356	36.414052077133	35.9853	36.9512	8.7035878573037	7.9141	9.62305
Light	Synechococcus sp.	24	0.977983	0.366557	0.693407	0.437785	1.19517	0.204066	0.138424	0.302985	1.91349	1.77681	2.07515	164	29.834289059126	29.3096	30.3995	35.5483672867502	35.2887	35.8829	7.79478791443078	7.11406	8.6163
Light	Synechococcus sp.	24	0.977983	0.366557	0.693407	0.437785	1.19517	0.204066	0.138424	0.302985	1.91349	1.77681	2.07515	240	31.7283535442035	30.5146	33.029	35.4293241718316	35.1986	35.801	7.65071583929552	6.37961	8.92261
Light	Synechococcus sp.	24	0.977983	0.366557	0.693407	0.437785	1.19517	0.204066	0.138424	0.302985	1.91349	1.77681	2.07515	1	21.0340947970069	11.1709	25.7954	33.8635166273059	32.6634	35.4778	19.8275587525435	12.6291	42.3158
Light	C. pseudostelligera	24	12.9528	0.463483	14.3663	5.5799	33.9062	0.0111724	0.00504293	0.0290278	1.19167	0.640195	2.18913	8	17.4715934110377	7.78589	21.6183	31.3261872124518	30.3178	32.5304	19.1277464549239	12.8915	37.4058
Light	C. pseudostelligera	24	12.9528	0.463483	14.3663	5.5799	33.9062	0.0111724	0.00504293	0.0290278	1.19167	0.640195	2.18913	18	22.3149499149995	21.7747	23.0646	28.800817081816	28.5686	29.0712	8.95636257738507	8.31584	9.91776
Light	C. pseudostelligera	24	12.9528	0.463483	14.3663	5.5799	33.9062	0.0111724	0.00504293	0.0290278	1.19167	0.640195	2.18913	40	16.8089685050841	1.67597	70.6845	28.2138055470775	24.5123	69.2921	16.6691443571269	4.16154	39.4448
Light	C. pseudostelligera	24	12.9528	0.463483	14.3663	5.5799	33.9062	0.0111724	0.00504293	0.0290278	1.19167	0.640195	2.18913	70	23.0403795503038	22.324	23.7666	28.7877484517608	28.4757	29.2317	7.73393150750478	6.85565	9.04167
Light	C. pseudostelligera	24	12.9528	0.463483	14.3663	5.5799	33.9062	0.0111724	0.00504293	0.0290278	1.19167	0.640195	2.18913	108	15.0670790120135	4.02571	20.761	29.6293013439978	28.1844	31.4005	NA	12.0941	42.4182
Light	C. pseudostelligera	24	12.9528	0.463483	14.3663	5.5799	33.9062	0.0111724	0.00504293	0.0290278	1.19167	0.640195	2.18913	164	20.5150200745688	14.4787	22.9408	29.4902498387064	28.4171	31.0926	12.6455204908893	8.62214	25.832
Light	C. pseudostelligera	24	12.9528	0.463483	14.3663	5.5799	33.9062	0.0111724	0.00504293	0.0290278	1.19167	0.640195	2.18913	240	24.5864632241337	20.0568	26.8762	30.1507406101517	28.6565	31.7691	7.97954011177478	4.99161	17.5936
Light	L. subsalsa	24	4.4648	0.575635	4.87518	3.04273	7.91633	0.0348125	0.0236654	0.0522395	1.4442	1.25401	1.71632	8	29.4555503556194	25.5958	82.5249	33.6405704879124	32.2518	75.4589	6.20899540685937	0	17.3658
Light	L. subsalsa	24	4.4648	0.575635	4.87518	3.04273	7.91633	0.0348125	0.0236654	0.0522395	1.4442	1.25401	1.71632	18	26.6584210044283	14.5849	30.5757	34.1328782090604	32.9031	36.1719	17.7368369914023	9.66128	44.3134
Light	L. subsalsa	24	4.4648	0.575635	4.87518	3.04273	7.91633	0.0348125	0.0236654	0.0522395	1.4442	1.25401	1.71632	40	29.8813324285017	27.283	32.0348	34.3290101348042	33.1711	34.9177	13.0341634289422	8.53482	27.6677
Light	L. subsalsa	24	4.4648	0.575635	4.87518	3.04273	7.91633	0.0348125	0.0236654	0.0522395	1.4442	1.25401	1.71632	70	30.308318828886	28.632	32.0029	34.3187992095846	33.1247	34.9019	8.71662767698041	6.51582	12.9163
Light	L. subsalsa	24	4.4648	0.575635	4.87518	3.04273	7.91633	0.0348125	0.0236654	0.0522395	1.4442	1.25401	1.71632	108	29.7835004972011	27.8203	31.5466	34.3170861099812	33.1249	34.922	9.37576777855122	7.03222	13.7909
Light	L. subsalsa	24	4.4648	0.575635	4.87518	3.04273	7.91633	0.0348125	0.0236654	0.0522395	1.4442	1.25401	1.71632	164	30.3997936725614	29.1008	31.7945	34.3627309345339	33.1588	34.9129	6.94480402415445	5.33846	8.52771
Light	L. subsalsa	24	4.4648	0.575635	4.87518	3.04273	7.91633	0.0348125	0.0236654	0.0522395	1.4442	1.25401	1.71632	240	27.286285467714	26.2716	28.1857	34.8381355959187	34.4627	35.2613	10.2371440128538	9.13263	11.8501
Light	F. saprophila	24	5.71651	0.480093	3.50725	2.14229	6.08157	0.0430315	0.0300603	0.0634849	2.32994	1.98507	2.81576	18	22.0048173251899	15.9577	24.9865	34.5556873845501	33.787	35.6497	18.580510070698	13.4136	35.4272
Light	F. saprophila	24	5.71651	0.480093	3.50725	2.14229	6.08157	0.0430315	0.0300603	0.0634849	2.32994	1.98507	2.81576	40	26.0869285525667	23.5051	28.6193	33.7868689754348	32.6633	34.7725	11.7820938306278	8.90326	18.641
Light	F. saprophila	24	5.71651	0.480093	3.50725	2.14229	6.08157	0.0430315	0.0300603	0.0634849	2.32994	1.98507	2.81576	70	25.3057331476351	23.2932	26.6731	34.2452425234879	33.6667	34.8458	12.1772350076894	10.3075	15.9471
Light	F. saprophila	24	5.71651	0.480093	3.50725	2.14229	6.08157	0.0430315	0.0300603	0.0634849	2.32994	1.98507	2.81576	108	25.9216938186424	23.8088	27.4459	33.1788870650343	32.464	34.2179	10.3202160992731	8.15769	15.3194
Light	F. saprophila	24	5.71651	0.480093	3.50725	2.14229	6.08157	0.0430315	0.0300603	0.0634849	2.32994	1.98507	2.81576	164	22.917693567614	17.3554	25.402	34.4307992429355	33.7191	35.2534	16.3782063583985	12.3182	29.8249
Light	F. saprophila	24	5.71651	0.480093	3.50725	2.14229	6.08157	0.0430315	0.0300603	0.0634849	2.32994	1.98507	2.81576	240	27.7662219124209	24.8603	30.7302	34.2273589186552	33.1032	34.9854	11.1789667821448	7.9741	21.3587
Light	E. elegans	15	1.64083	0.376892	3.55464	2.03551	6.36211	0.0467261	0.0259933	0.0848423	0.685831	0.597835	0.804571	8	NA	0.39281	17.3766	27.9598792141178	26.1668	30.1466	NA	14.0902	42.0793
Light	E. elegans	15	1.64083	0.376892	3.55464	2.03551	6.36211	0.0467261	0.0259933	0.0848423	0.685831	0.597835	0.804571	18	19.8656839345807	12.1044	24.1471	31.0440788582919	29.642	32.3575	18.3921617682805	11.4503	40.2821
Light	E. elegans	15	1.64083	0.376892	3.55464	2.03551	6.36211	0.0467261	0.0259933	0.0848423	0.685831	0.597835	0.804571	40	22.0726703869011	13.8135	26.7735	31.7525902131766	30.9851	32.9722	19.5557743116967	11.7271	47.2766
Light	E. elegans	15	1.64083	0.376892	3.55464	2.03551	6.36211	0.0467261	0.0259933	0.0848423	0.685831	0.597835	0.804571	70	28.2341328881222	25.8671	30.5264	34.3677891706052	33.2289	34.9866	11.6371088196779	8.92654	18.3311
Light	E. elegans	15	1.64083	0.376892	3.55464	2.03551	6.36211	0.0467261	0.0259933	0.0848423	0.685831	0.597835	0.804571	108	28.8688559426073	27.2958	30.2588	34.2938838626021	33.0603	34.8998	10.3355420702468	8.03898	13.7226
Light	E. elegans	15	1.64083	0.376892	3.55464	2.03551	6.36211	0.0467261	0.0259933	0.0848423	0.685831	0.597835	0.804571	164	28.4290338728892	27.3673	29.7553	33.869776237922	32.7877	34.72	8.02669087447503	6.0484	9.76627
Light	E. elegans	15	1.64083	0.376892	3.55464	2.03551	6.36211	0.0467261	0.0259933	0.0848423	0.685831	0.597835	0.804571	240	30.3614205821739	28.8689	31.9403	34.3510744084	33.1509	34.9036	8.74564172737922	6.64845	12.007
Light	Coelastrum sp.	15	0.576336	0.164104	1.16387	0.758	1.81984	0.119197	0.0761011	0.191328	0.652293	0.615112	0.697331	8	26.4605185261971	23.5682	29.0243	34.3966183189746	33.2649	34.997	NA	13.5631	49.604
Light	Coelastrum sp.	15	0.576336	0.164104	1.16387	0.758	1.81984	0.119197	0.0761011	0.191328	0.652293	0.615112	0.697331	18	27.9750618211022	27.101	29.4848	34.2829961504327	33.0731	34.8952	13.6395866956304	11.766	15.9858
Light	Coelastrum sp.	15	0.576336	0.164104	1.16387	0.758	1.81984	0.119197	0.0761011	0.191328	0.652293	0.615112	0.697331	40	28.5800258294731	27.8339	29.3964	33.4896300534003	32.9142	34.2375	8.05236304173782	6.998	9.04143
Light	Coelastrum sp.	15	0.576336	0.164104	1.16387	0.758	1.81984	0.119197	0.0761011	0.191328	0.652293	0.615112	0.697331	70	27.9884412821832	27.4609	28.4973	34.7209612241145	34.4381	34.9741	8.98503142083647	8.36794	9.67974
Light	Coelastrum sp.	15	0.576336	0.164104	1.16387	0.758	1.81984	0.119197	0.0761011	0.191328	0.652293	0.615112	0.697331	108	27.7572946132369	27.2186	28.6869	33.3365845793684	32.8457	33.8261	7.85813767347578	6.91822	8.72101
Light	Coelastrum sp.	15	0.576336	0.164104	1.16387	0.758	1.81984	0.119197	0.0761011	0.191328	0.652293	0.615112	0.697331	164	27.9295692317667	27.3149	28.605	32.9021572807536	32.6504	33.2053	7.47603788366647	6.85977	8.05614
Light	Coelastrum sp.	15	0.576336	0.164104	1.16387	0.758	1.81984	0.119197	0.0761011	0.191328	0.652293	0.615112	0.697331	240	27.8806146076421	27.5784	28.2877	34.7654196092101	34.325	34.9663	9.40188970923501	8.86891	9.79165
Light	M. aeruginosa st. 1	15	7.14537	0.110986	54.9018	12.7119	232.702	0.00462372	0.00119115	0.0214309	0.191037	0.114465	0.444772	8	23.6894703294378	9.75393	44.9559	NA	36.4876	65.963	NA	14.3153	63.7988
Light	M. aeruginosa st. 1	15	7.14537	0.110986	54.9018	12.7119	232.702	0.00462372	0.00119115	0.0214309	0.191037	0.114465	0.444772	18	30.3711563598648	28.4012	56.7605	39.6810896492998	37.0782	67.2982	12.779528112972	9.62938	28.1377
Light	M. aeruginosa st. 1	15	7.14537	0.110986	54.9018	12.7119	232.702	0.00462372	0.00119115	0.0214309	0.191037	0.114465	0.444772	40	32.465605382532	29.57	64.1021	NA	37.5339	73.5474	13.2351991378994	9.00096	27.213
Light	M. aeruginosa st. 1	15	7.14537	0.110986	54.9018	12.7119	232.702	0.00462372	0.00119115	0.0214309	0.191037	0.114465	0.444772	70	34.9823675904928	28.7128	71.7965	NA	37.4171	76.2018	16.0838915581604	0	34.4639
Light	M. aeruginosa st. 1	15	7.14537	0.110986	54.9018	12.7119	232.702	0.00462372	0.00119115	0.0214309	0.191037	0.114465	0.444772	108	NA	31.9882	71.9904	NA	40.2119	77.1238	15.923925037925	0	26.06
Light	M. aeruginosa st. 1	15	7.14537	0.110986	54.9018	12.7119	232.702	0.00462372	0.00119115	0.0214309	0.191037	0.114465	0.444772	164	NA	32.5096	73.0589	NA	40.737	77.3733	15.82918767563	0	25.8401
Light	M. aeruginosa st. 1	15	7.14537	0.110986	54.9018	12.7119	232.702	0.00462372	0.00119115	0.0214309	0.191037	0.114465	0.444772	240	NA	35.0655	72.5317	NA	42.7413	77.7068	15.0220148138391	0	24.1736
Light	M. aeruginosa st. 1	15	7.14537	0.110986	54.9018	12.7119	232.702	0.00462372	0.00119115	0.0214309	0.191037	0.114465	0.444772	1	26.9463715738373	17.5261	30.6472	33.4021348250668	31.7858	35.9117	9.18473296149181	5.4012	25.0815
Light	A. formosa	15	1.55492	0.252996	2.57007	1.9551	3.46499	0.0560159	0.0433359	0.0743952	0.838358	0.793554	0.890613	8	20.9053645988042	17.8546	23.5198	27.1106811294624	25.5543	27.9157	10.7419373211598	7.10621	24.5389
Light	A. formosa	15	1.55492	0.252996	2.57007	1.9551	3.46499	0.0560159	0.0433359	0.0743952	0.838358	0.793554	0.890613	18	21.1639407619882	20.1512	22.3397	27.8793400924528	27.5862	28.1165	9.63769653416549	8.35533	13.61
Light	A. formosa	15	1.55492	0.252996	2.57007	1.9551	3.46499	0.0560159	0.0433359	0.0743952	0.838358	0.793554	0.890613	40	20.9573405042106	19.8237	22.2804	27.2983081890018	25.6513	27.896	10.5937457501703	8.19212	18.3811
Light	A. formosa	15	1.55492	0.252996	2.57007	1.9551	3.46499	0.0560159	0.0433359	0.0743952	0.838358	0.793554	0.890613	70	20.8859230618716	19.4239	22.3335	27.8163249525392	27.4613	28.1123	10.2433859161645	8.44245	17.0637
Light	A. formosa	15	1.55492	0.252996	2.57007	1.9551	3.46499	0.0560159	0.0433359	0.0743952	0.838358	0.793554	0.890613	108	20.8747013461388	18.7272	22.885	27.1756889246142	25.6339	27.8954	10.8047855732287	7.56686	24.4744
Light	A. formosa	15	1.55492	0.252996	2.57007	1.9551	3.46499	0.0560159	0.0433359	0.0743952	0.838358	0.793554	0.890613	164	18.0409970543505	15.8714	19.5975	27.3888678070331	26.1804	27.9095	15.0019494984525	10.9168	33.8815
Light	A. formosa	15	1.55492	0.252996	2.57007	1.9551	3.46499	0.0560159	0.0433359	0.0743952	0.838358	0.793554	0.890613	240	19.3883967874105	16.6553	21.2913	26.965142257816	25.5172	27.8511	11.6501067199716	8.03464	24.8056
Light	M. aeruginosa st. 2	15	16.105	0.217629	98.093	-580.984	827.357	0.00212897	0.000532321	0.00734841	0.232831	0.0653956	0.665508	8	NA	33.2418	77.1533	NA	41.5956	78.1881	16.2440796809525	0	25.6965
Light	M. aeruginosa st. 2	15	16.105	0.217629	98.093	-580.984	827.357	0.00212897	0.000532321	0.00734841	0.232831	0.0653956	0.665508	18	33.6778074280531	31.2255	57.4302	NA	37.2769	68.1185	10.3641876614956	7.29849	19.2205
Light	M. aeruginosa st. 2	15	16.105	0.217629	98.093	-580.984	827.357	0.00212897	0.000532321	0.00734841	0.232831	0.0653956	0.665508	40	NA	31.84	59.4757	NA	37.1593	69.7312	10.5013804444273	6.19364	19.5536
Light	M. aeruginosa st. 2	15	16.105	0.217629	98.093	-580.984	827.357	0.00212897	0.000532321	0.00734841	0.232831	0.0653956	0.665508	70	30.41412735039	29.3208	31.4563	35.2206768559818	34.818	35.9196	6.57191606639256	5.40051	8.31882
Light	M. aeruginosa st. 2	15	16.105	0.217629	98.093	-580.984	827.357	0.00212897	0.000532321	0.00734841	0.232831	0.0653956	0.665508	108	34.1582916857852	28.7244	66.2112	NA	35.8934	74.8634	13.100886768154	6.25298	36.2219
Light	M. aeruginosa st. 2	15	16.105	0.217629	98.093	-580.984	827.357	0.00212897	0.000532321	0.00734841	0.232831	0.0653956	0.665508	164	30.6037632269141	30.0302	31.1534	35.3509311613702	35.1015	35.6856	6.38093598422483	5.7172	7.18259
Light	M. aeruginosa st. 2	15	16.105	0.217629	98.093	-580.984	827.357	0.00212897	0.000532321	0.00734841	0.232831	0.0653956	0.665508	240	31.6242405571554	31.1215	32.1623	36.1887462978624	35.7651	36.8463	6.174612974878	5.39024	7.10105
Light	M. aeruginosa st. 2	15	16.105	0.217629	98.093	-580.984	827.357	0.00212897	0.000532321	0.00734841	0.232831	0.0653956	0.665508	1	NA	36.8273	87.7159	NA	44.2694	79.1039	13.5790200212444	0	27.9323
Light	T. minimum	15	1.06034	0.269116	4.4784	2.42107	8.802	0.0408412	0.0192937	0.0853912	0.370647	0.323477	0.435754	18	25.1616265377193	21.2475	28.4175	31.7921878001031	31.0814	32.6289	11.0779131941785	7.85452	21.343
Light	T. minimum	15	1.06034	0.269116	4.4784	2.42107	8.802	0.0408412	0.0192937	0.0853912	0.370647	0.323477	0.435754	40	24.982943069261	23.814	26.3597	32.0995717465947	31.7769	32.5	9.95008906378684	8.7305	12.2116
Light	T. minimum	15	1.06034	0.269116	4.4784	2.42107	8.802	0.0408412	0.0192937	0.0853912	0.370647	0.323477	0.435754	70	24.0959981694705	19.3683	26.2924	31.4327423180128	30.4773	32.5747	10.1019250313503	7.56806	19.0829
Light	T. minimum	15	1.06034	0.269116	4.4784	2.42107	8.802	0.0408412	0.0192937	0.0853912	0.370647	0.323477	0.435754	108	24.592757741185	22.1161	26.1019	29.5296963487616	28.44	31.3034	6.92621043857533	4.62459	11.9657
Light	T. minimum	15	1.06034	0.269116	4.4784	2.42107	8.802	0.0408412	0.0192937	0.0853912	0.370647	0.323477	0.435754	164	24.7353804556966	22.3969	26.2262	29.534005000078	28.4043	31.3805	6.7494596158029	4.43293	11.5748
Light	T. minimum	15	1.06034	0.269116	4.4784	2.42107	8.802	0.0408412	0.0192937	0.0853912	0.370647	0.323477	0.435754	240	25.8727659623784	23.8113	27.9232	30.6772635018474	29.0523	31.8191	6.96269032243216	4.67832	11.3097
Light	N. palea (G)	15	1.39928	0.441304	1.84181	1.26335	2.77488	0.0863752	0.063954	0.118923	1.15039	1.08034	1.23402	8	NA	0.287537	14.2164	32.9290660522379	31.7195	34.5295	NA	24.531	51.5579
Light	N. palea (G)	15	1.39928	0.441304	1.84181	1.26335	2.77488	0.0863752	0.063954	0.118923	1.15039	1.08034	1.23402	18	24.6451427077439	22.9573	26.0278	35.0050823090128	34.7799	35.2734	NA	16.2146	46.3535
Light	N. palea (G)	15	1.39928	0.441304	1.84181	1.26335	2.77488	0.0863752	0.063954	0.118923	1.15039	1.08034	1.23402	40	25.3755878782684	23.3495	26.8455	35.451794588838	34.898	36.2638	14.2275533757198	11.9357	19.4817
Light	N. palea (G)	15	1.39928	0.441304	1.84181	1.26335	2.77488	0.0863752	0.063954	0.118923	1.15039	1.08034	1.23402	70	28.0698303807247	27.2482	28.9421	35.0181821028727	34.7915	35.2496	10.4414020083334	9.58117	11.6162
Light	N. palea (G)	15	1.39928	0.441304	1.84181	1.26335	2.77488	0.0863752	0.063954	0.118923	1.15039	1.08034	1.23402	108	28.9433652096017	28.0727	29.9028	34.6233260608168	33.606	34.9549	9.84764153023379	8.48586	11.0562
Light	N. palea (G)	15	1.39928	0.441304	1.84181	1.26335	2.77488	0.0863752	0.063954	0.118923	1.15039	1.08034	1.23402	164	27.857526694558	26.8618	28.8174	35.191385487495	34.7914	35.6466	10.1987926777409	9.05664	11.8677
Light	N. palea (G)	15	1.39928	0.441304	1.84181	1.26335	2.77488	0.0863752	0.063954	0.118923	1.15039	1.08034	1.23402	240	29.2269725691234	28.2152	30.3477	34.5779667281407	33.483	34.9524	9.47543904270564	7.97275	10.9078
Light	S. armatus	15	3.67791	0.281411	5.79178	2.73662	12.8462	0.0259618	0.010956	0.0580557	0.76775	0.611972	1.1325	8	28.0867449107363	26.3042	29.718	35.4650211088438	35.1649	36.06	13.1886350557148	11.1042	17.9594
Light	S. armatus	15	3.67791	0.281411	5.79178	2.73662	12.8462	0.0259618	0.010956	0.0580557	0.76775	0.611972	1.1325	18	24.5207246599179	20.8191	27.7334	35.9921640126664	35.2458	37.4936	18.3618557488597	13.9901	34.9422
Light	S. armatus	15	3.67791	0.281411	5.79178	2.73662	12.8462	0.0259618	0.010956	0.0580557	0.76775	0.611972	1.1325	40	28.5002804721324	27.6572	29.3665	35.7509892760455	35.4974	36.1239	10.9865806465778	10.2072	12.0153
Light	S. armatus	15	3.67791	0.281411	5.79178	2.73662	12.8462	0.0259618	0.010956	0.0580557	0.76775	0.611972	1.1325	70	28.0265776318951	27.5044	28.5454	35.5765129092002	35.3509	35.8449	10.0089265384548	9.41911	10.6983
Light	S. armatus	15	3.67791	0.281411	5.79178	2.73662	12.8462	0.0259618	0.010956	0.0580557	0.76775	0.611972	1.1325	108	28.2148889650395	27.6347	28.758	35.6141762242814	35.3626	35.9103	9.71558982168385	9.10317	10.3998
Light	S. armatus	15	3.67791	0.281411	5.79178	2.73662	12.8462	0.0259618	0.010956	0.0580557	0.76775	0.611972	1.1325	164	27.3407205955275	26.6726	28.0469	35.5237567302142	35.2428	35.8658	10.9528846615416	10.1411	11.9815
Light	S. armatus	15	3.67791	0.281411	5.79178	2.73662	12.8462	0.0259618	0.010956	0.0580557	0.76775	0.611972	1.1325	240	25.1785110519468	22.569	27.1882	36.02648109938	35.3461	37.1838	15.898043029674	12.9288	24.1844
Light	S. armatus	15	3.67791	0.281411	5.79178	2.73662	12.8462	0.0259618	0.010956	0.0580557	0.76775	0.611972	1.1325	1	26.0462158246877	22.4956	28.1752	34.9973925639271	34.0725	36.6786	11.4679761695547	9.01927	18.0514
Light	N. palea (C)	15	1.34882	0.342956	1.38892	0.978361	2.1092	0.103614	0.0782755	0.141107	1.34891	1.26908	1.44209	8	30.3129551634162	29.2703	31.5153	34.4732691934863	33.2658	34.931	12.5160150515278	10.1007	16.159
Light	N. palea (C)	15	1.34882	0.342956	1.38892	0.978361	2.1092	0.103614	0.0782755	0.141107	1.34891	1.26908	1.44209	18	29.243719660632	28.262	30.3275	35.0317034532357	34.9085	35.1521	14.7504699765724	12.2975	19.4053
Light	N. palea (C)	15	1.34882	0.342956	1.38892	0.978361	2.1092	0.103614	0.0782755	0.141107	1.34891	1.26908	1.44209	40	29.1900380822472	28.5177	30.0172	34.6654538724486	33.6222	34.9551	11.8659661962471	10.4115	13.4564
Light	N. palea (C)	15	1.34882	0.342956	1.38892	0.978361	2.1092	0.103614	0.0782755	0.141107	1.34891	1.26908	1.44209	70	28.1716926471235	27.3646	29.3389	37.078555719768	36.3864	37.8635	13.0587620229919	11.9422	14.5933
Light	N. palea (C)	15	1.34882	0.342956	1.38892	0.978361	2.1092	0.103614	0.0782755	0.141107	1.34891	1.26908	1.44209	108	29.8627462299442	28.9853	31.0197	36.4011691423225	35.8244	37.2023	9.70358586883979	8.55542	11.1223
Light	N. palea (C)	15	1.34882	0.342956	1.38892	0.978361	2.1092	0.103614	0.0782755	0.141107	1.34891	1.26908	1.44209	164	28.9424291156578	28.4324	29.6413	36.4982395855283	36.1142	36.934	10.52895980556	9.79225	11.3619
Light	N. palea (C)	15	1.34882	0.342956	1.38892	0.978361	2.1092	0.103614	0.0782755	0.141107	1.34891	1.26908	1.44209	240	28.8677422233943	28.2965	29.6387	37.4848014233274	36.8284	38.2512	11.9510558041457	10.9358	13.2075
Light	N. palea (C)	15	1.34882	0.342956	1.38892	0.978361	2.1092	0.103614	0.0782755	0.141107	1.34891	1.26908	1.44209	1	NA	1.45146	22.4399	31.6749698584367	29.8395	33.5839	NA	11.9209	42.7892
Light	F. crotonensis	15	2.04258	0.196861	3.84054	2.56977	5.84442	0.0366965	0.0240004	0.0576287	0.706542	0.637975	0.800421	8	NA	1.0639	18.5918	26.2586008195831	24.7571	27.8957	NA	10.0396	39.6725
Light	F. crotonensis	15	2.04258	0.196861	3.84054	2.56977	5.84442	0.0366965	0.0240004	0.0576287	0.706542	0.637975	0.800421	18	21.5692481761203	20.6368	22.4728	26.2129388361178	25.0313	27.5908	6.36074771031987	4.6889	8.92633
Light	F. crotonensis	15	2.04258	0.196861	3.84054	2.56977	5.84442	0.0366965	0.0240004	0.0576287	0.706542	0.637975	0.800421	40	22.1617215633016	21.7309	22.7033	26.9029103236964	25.5422	27.7947	6.4685555534264	5.12293	7.45737
Light	F. crotonensis	15	2.04258	0.196861	3.84054	2.56977	5.84442	0.0366965	0.0240004	0.0576287	0.706542	0.637975	0.800421	70	22.0227705446132	20.5627	23.7803	27.1595648771753	25.596	27.8718	8.0192497960945	5.85356	13.3653
Light	F. crotonensis	15	2.04258	0.196861	3.84054	2.56977	5.84442	0.0366965	0.0240004	0.0576287	0.706542	0.637975	0.800421	108	22.7290706427272	21.54	24.5213	27.2965401886192	25.6214	27.9027	8.11386864214509	6.27368	11.1608
Light	F. crotonensis	15	2.04258	0.196861	3.84054	2.56977	5.84442	0.0366965	0.0240004	0.0576287	0.706542	0.637975	0.800421	164	23.2179534239058	21.6179	25.2557	27.2147054376696	25.6089	27.8896	6.65181678085812	4.79223	10.1157
Light	F. crotonensis	15	2.04258	0.196861	3.84054	2.56977	5.84442	0.0366965	0.0240004	0.0576287	0.706542	0.637975	0.800421	240	22.1936804177944	20.5046	24.3763	27.2233909551726	25.6385	27.8954	9.07980182816114	6.61862	16.4965
Light	M. gracile	15	1.10182	0.420147	2.04198	1.24097	3.4176	0.0808528	0.0494129	0.135335	0.816989	0.743816	0.910085	8	26.550999101071	23.7996	29.1168	34.7674333634074	34.1954	35.5028	13.4180210471901	10.3854	23.2329
Light	M. gracile	15	1.10182	0.420147	2.04198	1.24097	3.4176	0.0808528	0.0494129	0.135335	0.816989	0.743816	0.910085	18	25.164132384112	23.1598	27.0905	35.1881468546062	34.8112	35.7902	15.5601691560055	12.752	25.6064
Light	M. gracile	15	1.10182	0.420147	2.04198	1.24097	3.4176	0.0808528	0.0494129	0.135335	0.816989	0.743816	0.910085	40	28.1107199574446	26.9197	29.7197	35.045295655744	34.7746	35.4089	10.3621507703609	9.1687	12.3075
Light	M. gracile	15	1.10182	0.420147	2.04198	1.24097	3.4176	0.0808528	0.0494129	0.135335	0.816989	0.743816	0.910085	70	28.8073965876856	28.1062	29.7089	34.5723605017433	33.4812	34.9429	10.2206509227834	8.78898	11.3002
Light	M. gracile	15	1.10182	0.420147	2.04198	1.24097	3.4176	0.0808528	0.0494129	0.135335	0.816989	0.743816	0.910085	108	28.6203460703128	27.8457	29.6162	34.2834416517694	33.1789	34.9088	8.77461635529992	7.17373	9.81447
Light	M. gracile	15	1.10182	0.420147	2.04198	1.24097	3.4176	0.0808528	0.0494129	0.135335	0.816989	0.743816	0.910085	164	28.5521004439708	28.1194	29.1617	34.6717381605672	33.9854	34.9528	8.53096211262241	7.70435	9.082
Light	M. gracile	15	1.10182	0.420147	2.04198	1.24097	3.4176	0.0808528	0.0494129	0.135335	0.816989	0.743816	0.910085	240	30.1145594355077	29.2748	30.9577	34.5187791173218	33.2991	34.9308	8.17071848036501	6.61213	9.24674
Light	M. gracile	15	1.10182	0.420147	2.04198	1.24097	3.4176	0.0808528	0.0494129	0.135335	0.816989	0.743816	0.910085	1	26.0453367649111	13.392	95.756	33.4152783894424	31.3333	77.6118	9.8546492326722	0	27.2768
Light	Chlorella sp.	15	1.40559	0.27051	1.42017	1.078	2.04462	0.0959311	0.076459	0.122876	1.31254	1.24951	1.38488	8	20.9702322616051	19.2699	22.3478	31.4071908766981	30.4453	31.936	15.2724740822149	12.4394	25.8239
Light	Chlorella sp.	15	1.40559	0.27051	1.42017	1.078	2.04462	0.0959311	0.076459	0.122876	1.31254	1.24951	1.38488	18	24.9129753489231	22.4449	27.6794	32.5443677316121	32.212	33.2701	17.137663758113	12.3624	33.3469
Light	Chlorella sp.	15	1.40559	0.27051	1.42017	1.078	2.04462	0.0959311	0.076459	0.122876	1.31254	1.24951	1.38488	40	23.5704904196967	22.4335	24.7255	32.009057720494	31.7001	32.3188	12.4242626874196	10.8416	16.949
Light	Chlorella sp.	15	1.40559	0.27051	1.42017	1.078	2.04462	0.0959311	0.076459	0.122876	1.31254	1.24951	1.38488	70	22.3571030679681	21.0088	23.4089	32.8779152000897	32.5256	33.3262	15.0279978218759	13.1548	20.4039
Light	Chlorella sp.	15	1.40559	0.27051	1.42017	1.078	2.04462	0.0959311	0.076459	0.122876	1.31254	1.24951	1.38488	108	24.1739325062136	23.0717	25.5069	32.8120792270937	32.4706	33.2802	13.0238596120793	11.4239	16.9495
Light	Chlorella sp.	15	1.40559	0.27051	1.42017	1.078	2.04462	0.0959311	0.076459	0.122876	1.31254	1.24951	1.38488	164	19.5339410435447	15.3792	21.9562	34.3201344894944	33.7123	34.9854	NA	16.7727	35.1935
Light	Chlorella sp.	15	1.40559	0.27051	1.42017	1.078	2.04462	0.0959311	0.076459	0.122876	1.31254	1.24951	1.38488	240	24.6039295474627	22.3487	26.7718	33.0818467396602	32.4383	34.089	13.2449931571831	10.4873	21.2085
Light	Chlorella sp.	15	1.40559	0.27051	1.42017	1.078	2.04462	0.0959311	0.076459	0.122876	1.31254	1.24951	1.38488	1	NA	0.998237	20.1038	30.1990618511697	28.512	32.2711	NA	12.6469	41.6898
Light	S. arcuatus	15	1.97326	0.220698	3.67478	2.50092	5.51253	0.0389843	0.0262993	0.0592095	0.727152	0.65911	0.815155	8	23.6521565909602	20.1736	26.6576	33.0702658492635	32.2666	34.2005	14.3597780742726	10.6712	25.6456
Light	S. arcuatus	15	1.97326	0.220698	3.67478	2.50092	5.51253	0.0389843	0.0262993	0.0592095	0.727152	0.65911	0.815155	18	26.0012126783371	24.2491	27.9835	33.5317371571428	32.6377	34.5116	10.839006062731	8.66664	14.9543
Light	S. arcuatus	15	1.97326	0.220698	3.67478	2.50092	5.51253	0.0389843	0.0262993	0.0592095	0.727152	0.65911	0.815155	40	25.2731408454306	24.4688	26.0814	32.5851289233105	32.2494	32.9985	9.79997438393995	8.8342	11.2045
Light	S. arcuatus	15	1.97326	0.220698	3.67478	2.50092	5.51253	0.0389843	0.0262993	0.0592095	0.727152	0.65911	0.815155	70	26.6525368588168	25.7173	28.0233	32.3180237833874	32.1284	32.5977	8.48200270214348	7.61765	9.52163
Light	S. arcuatus	15	1.97326	0.220698	3.67478	2.50092	5.51253	0.0389843	0.0262993	0.0592095	0.727152	0.65911	0.815155	108	27.0555274929723	25.6705	28.8774	32.5937651516441	32.1515	33.4066	8.02544615127512	6.37326	10.3859
Light	S. arcuatus	15	1.97326	0.220698	3.67478	2.50092	5.51253	0.0389843	0.0262993	0.0592095	0.727152	0.65911	0.815155	164	25.3865758960369	22.1417	27.1666	33.6613330404885	32.7853	34.6284	11.2929785572463	9.0047	17.2747
Light	S. arcuatus	15	1.97326	0.220698	3.67478	2.50092	5.51253	0.0389843	0.0262993	0.0592095	0.727152	0.65911	0.815155	240	27.8536289812786	27.0661	29.056	33.0045047464764	32.5562	33.517	7.66128525728562	6.52038	8.64285
Light	Oocystis sp.	15	5.63866	0.155596	11.3525	8.7607	14.7535	0.0121787	0.00912696	0.0168183	0.657409	0.580103	0.763673	8	24.9544365116116	18.5857	28.5865	33.6844614920123	32.3903	35.3413	11.7217258723114	8.2164	22.6921
Light	Oocystis sp.	15	5.63866	0.155596	11.3525	8.7607	14.7535	0.0121787	0.00912696	0.0168183	0.657409	0.580103	0.763673	18	27.8319139695314	24.2207	30.0038	33.4906746878415	32.3704	34.8175	9.54763333940334	6.07116	17.6175
Light	Oocystis sp.	15	5.63866	0.155596	11.3525	8.7607	14.7535	0.0121787	0.00912696	0.0168183	0.657409	0.580103	0.763673	40	28.2633354309306	26.6289	29.8648	32.9855149403641	32.3828	34.1802	8.1257219335029	6.18323	10.4244
Light	Oocystis sp.	15	5.63866	0.155596	11.3525	8.7607	14.7535	0.0121787	0.00912696	0.0168183	0.657409	0.580103	0.763673	70	27.3334927204025	24.9882	29.4599	32.5795031664465	32.2259	33.4033	10.7080896017183	8.66945	13.9477
Light	Oocystis sp.	15	5.63866	0.155596	11.3525	8.7607	14.7535	0.0121787	0.00912696	0.0168183	0.657409	0.580103	0.763673	108	26.477306323731	25.3712	27.9982	32.6656715958969	32.261	33.2962	8.73570753197871	7.45355	10.6581
Light	Oocystis sp.	15	5.63866	0.155596	11.3525	8.7607	14.7535	0.0121787	0.00912696	0.0168183	0.657409	0.580103	0.763673	164	24.0728335895924	20.3216	26.05	33.8124517627029	32.9758	34.732	13.2785265834564	10.5199	20.7301
Light	Oocystis sp.	15	5.63866	0.155596	11.3525	8.7607	14.7535	0.0121787	0.00912696	0.0168183	0.657409	0.580103	0.763673	240	26.7213233158885	25.2202	28.6415	32.8752405945065	32.324	33.8095	9.02068452226311	7.22843	11.7502
Light	P. boryanum	15	2.28473	0.294746	3.86385	2.13642	7.08821	0.0389858	0.0213723	0.0719368	0.80036	0.682549	0.972621	8	20.8981950621532	3.56261	55.5657	38.2726665231697	35.0838	56.2334	NA	11.6347	58.1046
Light	P. boryanum	15	2.28473	0.294746	3.86385	2.13642	7.08821	0.0389858	0.0213723	0.0719368	0.80036	0.682549	0.972621	18	23.4041866806489	16.2488	26.5817	35.9538035896138	34.8839	38.4751	18.2055936543584	12.9611	34.7547
Light	P. boryanum	15	2.28473	0.294746	3.86385	2.13642	7.08821	0.0389858	0.0213723	0.0719368	0.80036	0.682549	0.972621	40	25.8031360917572	23.3125	27.6052	36.2919958246482	35.5174	37.6911	14.9396672271739	12.1692	21.3673
Light	P. boryanum	15	2.28473	0.294746	3.86385	2.13642	7.08821	0.0389858	0.0213723	0.0719368	0.80036	0.682549	0.972621	70	27.5338180704213	27.0391	28.0154	35.387137045546	35.1918	35.6039	10.4275934149962	9.87061	11.0781
Light	P. boryanum	15	2.28473	0.294746	3.86385	2.13642	7.08821	0.0389858	0.0213723	0.0719368	0.80036	0.682549	0.972621	108	27.8562957098574	27.2627	28.4568	35.4724604870573	35.217	35.7917	10.2480239182554	9.50107	11.1512
Light	P. boryanum	15	2.28473	0.294746	3.86385	2.13642	7.08821	0.0389858	0.0213723	0.0719368	0.80036	0.682549	0.972621	164	28.9353395790876	28.4573	29.5119	35.4017886421837	35.2049	35.6392	8.84968038922996	8.28393	9.49799
Light	P. boryanum	15	2.28473	0.294746	3.86385	2.13642	7.08821	0.0389858	0.0213723	0.0719368	0.80036	0.682549	0.972621	240	29.9316983510619	29.1502	30.8354	38.0582785627633	37.023	39.7362	11.1433479180766	9.71576	13.3172
Light	Synechococcus sp.	15	0.998322	0.388982	1.04817	0.371274	3.68041	0.147876	0.041601	0.403574	1.12291	0.913885	1.41552	8	NA	1.61279	22.9078	NA	39.8931	54.1807	NA	27.5902	79.0346
Light	Synechococcus sp.	15	0.998322	0.388982	1.04817	0.371274	3.68041	0.147876	0.041601	0.403574	1.12291	0.913885	1.41552	18	26.3665390295347	22.2822	28.9576	38.1143956077301	36.4503	42.5047	NA	14.9758	35.8504
Light	Synechococcus sp.	15	0.998322	0.388982	1.04817	0.371274	3.68041	0.147876	0.041601	0.403574	1.12291	0.913885	1.41552	40	28.7610664517987	27.3637	30.1772	36.2805670154271	35.6215	37.5508	11.0963520391443	9.31381	14.4088
Light	Synechococcus sp.	15	0.998322	0.388982	1.04817	0.371274	3.68041	0.147876	0.041601	0.403574	1.12291	0.913885	1.41552	70	29.9872973188017	29.5248	30.44	35.868875481541	35.5811	36.2461	7.94716962882322	7.31687	8.69739
Light	Synechococcus sp.	15	0.998322	0.388982	1.04817	0.371274	3.68041	0.147876	0.041601	0.403574	1.12291	0.913885	1.41552	108	30.0555998561549	29.5453	30.7356	36.414052077133	35.9853	36.9512	8.7035878573037	7.9141	9.62305
Light	Synechococcus sp.	15	0.998322	0.388982	1.04817	0.371274	3.68041	0.147876	0.041601	0.403574	1.12291	0.913885	1.41552	164	29.834289059126	29.3096	30.3995	35.5483672867502	35.2887	35.8829	7.79478791443078	7.11406	8.6163
Light	Synechococcus sp.	15	0.998322	0.388982	1.04817	0.371274	3.68041	0.147876	0.041601	0.403574	1.12291	0.913885	1.41552	240	31.7283535442035	30.5146	33.029	35.4293241718316	35.1986	35.801	7.65071583929552	6.37961	8.92261
Light	Synechococcus sp.	15	0.998322	0.388982	1.04817	0.371274	3.68041	0.147876	0.041601	0.403574	1.12291	0.913885	1.41552	1	21.0340947970069	11.1709	25.7954	33.8635166273059	32.6634	35.4778	19.8275587525435	12.6291	42.3158
Light	E. elegans	28	8.73495	0.540177	8.1053	5.10963	12.8415	0.0202079	0.0137126	0.0310748	1.63014	1.30829	2.15509	8	NA	0.39281	17.3766	27.9598792141178	26.1668	30.1466	NA	14.0902	42.0793
Light	E. elegans	28	8.73495	0.540177	8.1053	5.10963	12.8415	0.0202079	0.0137126	0.0310748	1.63014	1.30829	2.15509	18	19.8656839345807	12.1044	24.1471	31.0440788582919	29.642	32.3575	18.3921617682805	11.4503	40.2821
Light	E. elegans	28	8.73495	0.540177	8.1053	5.10963	12.8415	0.0202079	0.0137126	0.0310748	1.63014	1.30829	2.15509	40	22.0726703869011	13.8135	26.7735	31.7525902131766	30.9851	32.9722	19.5557743116967	11.7271	47.2766
Light	E. elegans	28	8.73495	0.540177	8.1053	5.10963	12.8415	0.0202079	0.0137126	0.0310748	1.63014	1.30829	2.15509	70	28.2341328881222	25.8671	30.5264	34.3677891706052	33.2289	34.9866	11.6371088196779	8.92654	18.3311
Light	E. elegans	28	8.73495	0.540177	8.1053	5.10963	12.8415	0.0202079	0.0137126	0.0310748	1.63014	1.30829	2.15509	108	28.8688559426073	27.2958	30.2588	34.2938838626021	33.0603	34.8998	10.3355420702468	8.03898	13.7226
Light	E. elegans	28	8.73495	0.540177	8.1053	5.10963	12.8415	0.0202079	0.0137126	0.0310748	1.63014	1.30829	2.15509	164	28.4290338728892	27.3673	29.7553	33.869776237922	32.7877	34.72	8.02669087447503	6.0484	9.76627
Light	E. elegans	28	8.73495	0.540177	8.1053	5.10963	12.8415	0.0202079	0.0137126	0.0310748	1.63014	1.30829	2.15509	240	30.3614205821739	28.8689	31.9403	34.3510744084	33.1509	34.9036	8.74564172737922	6.64845	12.007
Light	Coelastrum sp.	28	2.53487	0.811176	2.57749	1.6609	3.60354	0.0767361	0.0617038	0.0957987	1.85042	1.74854	1.96342	8	26.4605185261971	23.5682	29.0243	34.3966183189746	33.2649	34.997	NA	13.5631	49.604
Light	Coelastrum sp.	28	2.53487	0.811176	2.57749	1.6609	3.60354	0.0767361	0.0617038	0.0957987	1.85042	1.74854	1.96342	18	27.9750618211022	27.101	29.4848	34.2829961504327	33.0731	34.8952	13.6395866956304	11.766	15.9858
Light	Coelastrum sp.	28	2.53487	0.811176	2.57749	1.6609	3.60354	0.0767361	0.0617038	0.0957987	1.85042	1.74854	1.96342	40	28.5800258294731	27.8339	29.3964	33.4896300534003	32.9142	34.2375	8.05236304173782	6.998	9.04143
Light	Coelastrum sp.	28	2.53487	0.811176	2.57749	1.6609	3.60354	0.0767361	0.0617038	0.0957987	1.85042	1.74854	1.96342	70	27.9884412821832	27.4609	28.4973	34.7209612241145	34.4381	34.9741	8.98503142083647	8.36794	9.67974
Light	Coelastrum sp.	28	2.53487	0.811176	2.57749	1.6609	3.60354	0.0767361	0.0617038	0.0957987	1.85042	1.74854	1.96342	108	27.7572946132369	27.2186	28.6869	33.3365845793684	32.8457	33.8261	7.85813767347578	6.91822	8.72101
Light	Coelastrum sp.	28	2.53487	0.811176	2.57749	1.6609	3.60354	0.0767361	0.0617038	0.0957987	1.85042	1.74854	1.96342	164	27.9295692317667	27.3149	28.605	32.9021572807536	32.6504	33.2053	7.47603788366647	6.85977	8.05614
Light	Coelastrum sp.	28	2.53487	0.811176	2.57749	1.6609	3.60354	0.0767361	0.0617038	0.0957987	1.85042	1.74854	1.96342	240	27.8806146076421	27.5784	28.2877	34.7654196092101	34.325	34.9663	9.40188970923501	8.86891	9.79165
Light	M. aeruginosa st. 1	28	1.48623	0.328167	2.14119	1.18792	4.01209	0.0697316	0.0395716	0.124629	0.95043	0.834187	1.10329	8	23.6894703294378	9.75393	44.9559	NA	36.4876	65.963	NA	14.3153	63.7988
Light	M. aeruginosa st. 1	28	1.48623	0.328167	2.14119	1.18792	4.01209	0.0697316	0.0395716	0.124629	0.95043	0.834187	1.10329	18	30.3711563598648	28.4012	56.7605	39.6810896492998	37.0782	67.2982	12.779528112972	9.62938	28.1377
Light	M. aeruginosa st. 1	28	1.48623	0.328167	2.14119	1.18792	4.01209	0.0697316	0.0395716	0.124629	0.95043	0.834187	1.10329	40	32.465605382532	29.57	64.1021	NA	37.5339	73.5474	13.2351991378994	9.00096	27.213
Light	M. aeruginosa st. 1	28	1.48623	0.328167	2.14119	1.18792	4.01209	0.0697316	0.0395716	0.124629	0.95043	0.834187	1.10329	70	34.9823675904928	28.7128	71.7965	NA	37.4171	76.2018	16.0838915581604	0	34.4639
Light	M. aeruginosa st. 1	28	1.48623	0.328167	2.14119	1.18792	4.01209	0.0697316	0.0395716	0.124629	0.95043	0.834187	1.10329	108	NA	31.9882	71.9904	NA	40.2119	77.1238	15.923925037925	0	26.06
Light	M. aeruginosa st. 1	28	1.48623	0.328167	2.14119	1.18792	4.01209	0.0697316	0.0395716	0.124629	0.95043	0.834187	1.10329	164	NA	32.5096	73.0589	NA	40.737	77.3733	15.82918767563	0	25.8401
Light	M. aeruginosa st. 1	28	1.48623	0.328167	2.14119	1.18792	4.01209	0.0697316	0.0395716	0.124629	0.95043	0.834187	1.10329	240	NA	35.0655	72.5317	NA	42.7413	77.7068	15.0220148138391	0	24.1736
Light	M. aeruginosa st. 1	28	1.48623	0.328167	2.14119	1.18792	4.01209	0.0697316	0.0395716	0.124629	0.95043	0.834187	1.10329	1	26.9463715738373	17.5261	30.6472	33.4021348250668	31.7858	35.9117	9.18473296149181	5.4012	25.0815
Light	M. aeruginosa st. 2	28	1.72462	0.446305	1.54962	1.0013	2.5575	0.098921	0.0689127	0.141586	1.62154	1.49027	1.78303	8	NA	33.2418	77.1533	NA	41.5956	78.1881	16.2440796809525	0	25.6965
Light	M. aeruginosa st. 2	28	1.72462	0.446305	1.54962	1.0013	2.5575	0.098921	0.0689127	0.141586	1.62154	1.49027	1.78303	18	33.6778074280531	31.2255	57.4302	NA	37.2769	68.1185	10.3641876614956	7.29849	19.2205
Light	M. aeruginosa st. 2	28	1.72462	0.446305	1.54962	1.0013	2.5575	0.098921	0.0689127	0.141586	1.62154	1.49027	1.78303	40	NA	31.84	59.4757	NA	37.1593	69.7312	10.5013804444273	6.19364	19.5536
Light	M. aeruginosa st. 2	28	1.72462	0.446305	1.54962	1.0013	2.5575	0.098921	0.0689127	0.141586	1.62154	1.49027	1.78303	70	30.41412735039	29.3208	31.4563	35.2206768559818	34.818	35.9196	6.57191606639256	5.40051	8.31882
Light	M. aeruginosa st. 2	28	1.72462	0.446305	1.54962	1.0013	2.5575	0.098921	0.0689127	0.141586	1.62154	1.49027	1.78303	108	34.1582916857852	28.7244	66.2112	NA	35.8934	74.8634	13.100886768154	6.25298	36.2219
Light	M. aeruginosa st. 2	28	1.72462	0.446305	1.54962	1.0013	2.5575	0.098921	0.0689127	0.141586	1.62154	1.49027	1.78303	164	30.6037632269141	30.0302	31.1534	35.3509311613702	35.1015	35.6856	6.38093598422483	5.7172	7.18259
Light	M. aeruginosa st. 2	28	1.72462	0.446305	1.54962	1.0013	2.5575	0.098921	0.0689127	0.141586	1.62154	1.49027	1.78303	240	31.6242405571554	31.1215	32.1623	36.1887462978624	35.7651	36.8463	6.174612974878	5.39024	7.10105
Light	M. aeruginosa st. 2	28	1.72462	0.446305	1.54962	1.0013	2.5575	0.098921	0.0689127	0.141586	1.62154	1.49027	1.78303	1	NA	36.8273	87.7159	NA	44.2694	79.1039	13.5790200212444	0	27.9323
Light	T. minimum	28	10.1509	0.482461	14.8341	6.18237	32.7599	0.0114718	0.0051103	0.0281321	0.910636	0.550092	1.68107	18	25.1616265377193	21.2475	28.4175	31.7921878001031	31.0814	32.6289	11.0779131941785	7.85452	21.343
Light	T. minimum	28	10.1509	0.482461	14.8341	6.18237	32.7599	0.0114718	0.0051103	0.0281321	0.910636	0.550092	1.68107	40	24.982943069261	23.814	26.3597	32.0995717465947	31.7769	32.5	9.95008906378684	8.7305	12.2116
Light	T. minimum	28	10.1509	0.482461	14.8341	6.18237	32.7599	0.0114718	0.0051103	0.0281321	0.910636	0.550092	1.68107	70	24.0959981694705	19.3683	26.2924	31.4327423180128	30.4773	32.5747	10.1019250313503	7.56806	19.0829
Light	T. minimum	28	10.1509	0.482461	14.8341	6.18237	32.7599	0.0114718	0.0051103	0.0281321	0.910636	0.550092	1.68107	108	24.592757741185	22.1161	26.1019	29.5296963487616	28.44	31.3034	6.92621043857533	4.62459	11.9657
Light	T. minimum	28	10.1509	0.482461	14.8341	6.18237	32.7599	0.0114718	0.0051103	0.0281321	0.910636	0.550092	1.68107	164	24.7353804556966	22.3969	26.2262	29.534005000078	28.4043	31.3805	6.7494596158029	4.43293	11.5748
Light	T. minimum	28	10.1509	0.482461	14.8341	6.18237	32.7599	0.0114718	0.0051103	0.0281321	0.910636	0.550092	1.68107	240	25.8727659623784	23.8113	27.9232	30.6772635018474	29.0523	31.8191	6.96269032243216	4.67832	11.3097
Light	N. palea (G)	28	4.80575	0.827361	3.40889	2.04023	5.33838	0.0562409	0.0428435	0.0737237	2.575	2.30847	2.90812	8	NA	0.287537	14.2164	32.9290660522379	31.7195	34.5295	NA	24.531	51.5579
Light	N. palea (G)	28	4.80575	0.827361	3.40889	2.04023	5.33838	0.0562409	0.0428435	0.0737237	2.575	2.30847	2.90812	18	24.6451427077439	22.9573	26.0278	35.0050823090128	34.7799	35.2734	NA	16.2146	46.3535
Light	N. palea (G)	28	4.80575	0.827361	3.40889	2.04023	5.33838	0.0562409	0.0428435	0.0737237	2.575	2.30847	2.90812	40	25.3755878782684	23.3495	26.8455	35.451794588838	34.898	36.2638	14.2275533757198	11.9357	19.4817
Light	N. palea (G)	28	4.80575	0.827361	3.40889	2.04023	5.33838	0.0562409	0.0428435	0.0737237	2.575	2.30847	2.90812	70	28.0698303807247	27.2482	28.9421	35.0181821028727	34.7915	35.2496	10.4414020083334	9.58117	11.6162
Light	N. palea (G)	28	4.80575	0.827361	3.40889	2.04023	5.33838	0.0562409	0.0428435	0.0737237	2.575	2.30847	2.90812	108	28.9433652096017	28.0727	29.9028	34.6233260608168	33.606	34.9549	9.84764153023379	8.48586	11.0562
Light	N. palea (G)	28	4.80575	0.827361	3.40889	2.04023	5.33838	0.0562409	0.0428435	0.0737237	2.575	2.30847	2.90812	164	27.857526694558	26.8618	28.8174	35.191385487495	34.7914	35.6466	10.1987926777409	9.05664	11.8677
Light	N. palea (G)	28	4.80575	0.827361	3.40889	2.04023	5.33838	0.0562409	0.0428435	0.0737237	2.575	2.30847	2.90812	240	29.2269725691234	28.2152	30.3477	34.5779667281407	33.483	34.9524	9.47543904270564	7.97275	10.9078
Light	S. armatus	28	2.87669	0.255301	2.77682	1.98565	4.17128	0.0484477	0.0360974	0.0665591	1.34688	1.22334	1.50031	8	28.0867449107363	26.3042	29.718	35.4650211088438	35.1649	36.06	13.1886350557148	11.1042	17.9594
Light	S. armatus	28	2.87669	0.255301	2.77682	1.98565	4.17128	0.0484477	0.0360974	0.0665591	1.34688	1.22334	1.50031	18	24.5207246599179	20.8191	27.7334	35.9921640126664	35.2458	37.4936	18.3618557488597	13.9901	34.9422
Light	S. armatus	28	2.87669	0.255301	2.77682	1.98565	4.17128	0.0484477	0.0360974	0.0665591	1.34688	1.22334	1.50031	40	28.5002804721324	27.6572	29.3665	35.7509892760455	35.4974	36.1239	10.9865806465778	10.2072	12.0153
Light	S. armatus	28	2.87669	0.255301	2.77682	1.98565	4.17128	0.0484477	0.0360974	0.0665591	1.34688	1.22334	1.50031	70	28.0265776318951	27.5044	28.5454	35.5765129092002	35.3509	35.8449	10.0089265384548	9.41911	10.6983
Light	S. armatus	28	2.87669	0.255301	2.77682	1.98565	4.17128	0.0484477	0.0360974	0.0665591	1.34688	1.22334	1.50031	108	28.2148889650395	27.6347	28.758	35.6141762242814	35.3626	35.9103	9.71558982168385	9.10317	10.3998
Light	S. armatus	28	2.87669	0.255301	2.77682	1.98565	4.17128	0.0484477	0.0360974	0.0665591	1.34688	1.22334	1.50031	164	27.3407205955275	26.6726	28.0469	35.5237567302142	35.2428	35.8658	10.9528846615416	10.1411	11.9815
Light	S. armatus	28	2.87669	0.255301	2.77682	1.98565	4.17128	0.0484477	0.0360974	0.0665591	1.34688	1.22334	1.50031	240	25.1785110519468	22.569	27.1882	36.02648109938	35.3461	37.1838	15.898043029674	12.9288	24.1844
Light	S. armatus	28	2.87669	0.255301	2.77682	1.98565	4.17128	0.0484477	0.0360974	0.0665591	1.34688	1.22334	1.50031	1	26.0462158246877	22.4956	28.1752	34.9973925639271	34.0725	36.6786	11.4679761695547	9.01927	18.0514
Light	N. palea (C)	28	3.04019	0.511305	1.63858	1.07769	2.68464	0.093295	0.0721105	0.12243	2.74715	2.52002	3.01629	8	30.3129551634162	29.2703	31.5153	34.4732691934863	33.2658	34.931	12.5160150515278	10.1007	16.159
Light	N. palea (C)	28	3.04019	0.511305	1.63858	1.07769	2.68464	0.093295	0.0721105	0.12243	2.74715	2.52002	3.01629	18	29.243719660632	28.262	30.3275	35.0317034532357	34.9085	35.1521	14.7504699765724	12.2975	19.4053
Light	N. palea (C)	28	3.04019	0.511305	1.63858	1.07769	2.68464	0.093295	0.0721105	0.12243	2.74715	2.52002	3.01629	40	29.1900380822472	28.5177	30.0172	34.6654538724486	33.6222	34.9551	11.8659661962471	10.4115	13.4564
Light	N. palea (C)	28	3.04019	0.511305	1.63858	1.07769	2.68464	0.093295	0.0721105	0.12243	2.74715	2.52002	3.01629	70	28.1716926471235	27.3646	29.3389	37.078555719768	36.3864	37.8635	13.0587620229919	11.9422	14.5933
Light	N. palea (C)	28	3.04019	0.511305	1.63858	1.07769	2.68464	0.093295	0.0721105	0.12243	2.74715	2.52002	3.01629	108	29.8627462299442	28.9853	31.0197	36.4011691423225	35.8244	37.2023	9.70358586883979	8.55542	11.1223
Light	N. palea (C)	28	3.04019	0.511305	1.63858	1.07769	2.68464	0.093295	0.0721105	0.12243	2.74715	2.52002	3.01629	164	28.9424291156578	28.4324	29.6413	36.4982395855283	36.1142	36.934	10.52895980556	9.79225	11.3619
Light	N. palea (C)	28	3.04019	0.511305	1.63858	1.07769	2.68464	0.093295	0.0721105	0.12243	2.74715	2.52002	3.01629	240	28.8677422233943	28.2965	29.6387	37.4848014233274	36.8284	38.2512	11.9510558041457	10.9358	13.2075
Light	N. palea (C)	28	3.04019	0.511305	1.63858	1.07769	2.68464	0.093295	0.0721105	0.12243	2.74715	2.52002	3.01629	1	NA	1.45146	22.4399	31.6749698584367	29.8395	33.5839	NA	11.9209	42.7892
Light	M. gracile	28	3.47429	0.233904	2.16392	1.75669	2.98748	0.0588302	0.0509307	0.0689734	2.01548	1.91605	2.12563	8	26.550999101071	23.7996	29.1168	34.7674333634074	34.1954	35.5028	13.4180210471901	10.3854	23.2329
Light	M. gracile	28	3.47429	0.233904	2.16392	1.75669	2.98748	0.0588302	0.0509307	0.0689734	2.01548	1.91605	2.12563	18	25.164132384112	23.1598	27.0905	35.1881468546062	34.8112	35.7902	15.5601691560055	12.752	25.6064
Light	M. gracile	28	3.47429	0.233904	2.16392	1.75669	2.98748	0.0588302	0.0509307	0.0689734	2.01548	1.91605	2.12563	40	28.1107199574446	26.9197	29.7197	35.045295655744	34.7746	35.4089	10.3621507703609	9.1687	12.3075
Light	M. gracile	28	3.47429	0.233904	2.16392	1.75669	2.98748	0.0588302	0.0509307	0.0689734	2.01548	1.91605	2.12563	70	28.8073965876856	28.1062	29.7089	34.5723605017433	33.4812	34.9429	10.2206509227834	8.78898	11.3002
Light	M. gracile	28	3.47429	0.233904	2.16392	1.75669	2.98748	0.0588302	0.0509307	0.0689734	2.01548	1.91605	2.12563	108	28.6203460703128	27.8457	29.6162	34.2834416517694	33.1789	34.9088	8.77461635529992	7.17373	9.81447
Light	M. gracile	28	3.47429	0.233904	2.16392	1.75669	2.98748	0.0588302	0.0509307	0.0689734	2.01548	1.91605	2.12563	164	28.5521004439708	28.1194	29.1617	34.6717381605672	33.9854	34.9528	8.53096211262241	7.70435	9.082
Light	M. gracile	28	3.47429	0.233904	2.16392	1.75669	2.98748	0.0588302	0.0509307	0.0689734	2.01548	1.91605	2.12563	240	30.1145594355077	29.2748	30.9577	34.5187791173218	33.2991	34.9308	8.17071848036501	6.61213	9.24674
Light	M. gracile	28	3.47429	0.233904	2.16392	1.75669	2.98748	0.0588302	0.0509307	0.0689734	2.01548	1.91605	2.12563	1	26.0453367649111	13.392	95.756	33.4152783894424	31.3333	77.6118	9.8546492326722	0	27.2768
Light	Chlorella sp.	28	1.59628	0.532469	1.84485	1.20968	2.85955	0.0903331	0.0659264	0.126246	1.367	1.27237	1.47672	8	20.9702322616051	19.2699	22.3478	31.4071908766981	30.4453	31.936	15.2724740822149	12.4394	25.8239
Light	Chlorella sp.	28	1.59628	0.532469	1.84485	1.20968	2.85955	0.0903331	0.0659264	0.126246	1.367	1.27237	1.47672	18	24.9129753489231	22.4449	27.6794	32.5443677316121	32.212	33.2701	17.137663758113	12.3624	33.3469
Light	Chlorella sp.	28	1.59628	0.532469	1.84485	1.20968	2.85955	0.0903331	0.0659264	0.126246	1.367	1.27237	1.47672	40	23.5704904196967	22.4335	24.7255	32.009057720494	31.7001	32.3188	12.4242626874196	10.8416	16.949
Light	Chlorella sp.	28	1.59628	0.532469	1.84485	1.20968	2.85955	0.0903331	0.0659264	0.126246	1.367	1.27237	1.47672	70	22.3571030679681	21.0088	23.4089	32.8779152000897	32.5256	33.3262	15.0279978218759	13.1548	20.4039
Light	Chlorella sp.	28	1.59628	0.532469	1.84485	1.20968	2.85955	0.0903331	0.0659264	0.126246	1.367	1.27237	1.47672	108	24.1739325062136	23.0717	25.5069	32.8120792270937	32.4706	33.2802	13.0238596120793	11.4239	16.9495
Light	Chlorella sp.	28	1.59628	0.532469	1.84485	1.20968	2.85955	0.0903331	0.0659264	0.126246	1.367	1.27237	1.47672	164	19.5339410435447	15.3792	21.9562	34.3201344894944	33.7123	34.9854	NA	16.7727	35.1935
Light	Chlorella sp.	28	1.59628	0.532469	1.84485	1.20968	2.85955	0.0903331	0.0659264	0.126246	1.367	1.27237	1.47672	240	24.6039295474627	22.3487	26.7718	33.0818467396602	32.4383	34.089	13.2449931571831	10.4873	21.2085
Light	Chlorella sp.	28	1.59628	0.532469	1.84485	1.20968	2.85955	0.0903331	0.0659264	0.126246	1.367	1.27237	1.47672	1	NA	0.998237	20.1038	30.1990618511697	28.512	32.2711	NA	12.6469	41.6898
Light	S. arcuatus	28	5.87581	0.221113	3.37361	2.53108	4.95468	0.0373263	0.0293673	0.0485089	2.1386	1.90457	2.4406	8	23.6521565909602	20.1736	26.6576	33.0702658492635	32.2666	34.2005	14.3597780742726	10.6712	25.6456
Light	S. arcuatus	28	5.87581	0.221113	3.37361	2.53108	4.95468	0.0373263	0.0293673	0.0485089	2.1386	1.90457	2.4406	18	26.0012126783371	24.2491	27.9835	33.5317371571428	32.6377	34.5116	10.839006062731	8.66664	14.9543
Light	S. arcuatus	28	5.87581	0.221113	3.37361	2.53108	4.95468	0.0373263	0.0293673	0.0485089	2.1386	1.90457	2.4406	40	25.2731408454306	24.4688	26.0814	32.5851289233105	32.2494	32.9985	9.79997438393995	8.8342	11.2045
Light	S. arcuatus	28	5.87581	0.221113	3.37361	2.53108	4.95468	0.0373263	0.0293673	0.0485089	2.1386	1.90457	2.4406	70	26.6525368588168	25.7173	28.0233	32.3180237833874	32.1284	32.5977	8.48200270214348	7.61765	9.52163
Light	S. arcuatus	28	5.87581	0.221113	3.37361	2.53108	4.95468	0.0373263	0.0293673	0.0485089	2.1386	1.90457	2.4406	108	27.0555274929723	25.6705	28.8774	32.5937651516441	32.1515	33.4066	8.02544615127512	6.37326	10.3859
Light	S. arcuatus	28	5.87581	0.221113	3.37361	2.53108	4.95468	0.0373263	0.0293673	0.0485089	2.1386	1.90457	2.4406	164	25.3865758960369	22.1417	27.1666	33.6613330404885	32.7853	34.6284	11.2929785572463	9.0047	17.2747
Light	S. arcuatus	28	5.87581	0.221113	3.37361	2.53108	4.95468	0.0373263	0.0293673	0.0485089	2.1386	1.90457	2.4406	240	27.8536289812786	27.0661	29.056	33.0045047464764	32.5562	33.517	7.66128525728562	6.52038	8.64285
Light	Oocystis sp.	28	3.79793	2.48296	12.4163	10.2857	14.4279	0.0376265	0.0269518	0.0487502	1.14554	1.05897	1.2692	8	24.9544365116116	18.5857	28.5865	33.6844614920123	32.3903	35.3413	11.7217258723114	8.2164	22.6921
Light	Oocystis sp.	28	3.79793	2.48296	12.4163	10.2857	14.4279	0.0376265	0.0269518	0.0487502	1.14554	1.05897	1.2692	18	27.8319139695314	24.2207	30.0038	33.4906746878415	32.3704	34.8175	9.54763333940334	6.07116	17.6175
Light	Oocystis sp.	28	3.79793	2.48296	12.4163	10.2857	14.4279	0.0376265	0.0269518	0.0487502	1.14554	1.05897	1.2692	40	28.2633354309306	26.6289	29.8648	32.9855149403641	32.3828	34.1802	8.1257219335029	6.18323	10.4244
Light	Oocystis sp.	28	3.79793	2.48296	12.4163	10.2857	14.4279	0.0376265	0.0269518	0.0487502	1.14554	1.05897	1.2692	70	27.3334927204025	24.9882	29.4599	32.5795031664465	32.2259	33.4033	10.7080896017183	8.66945	13.9477
Light	Oocystis sp.	28	3.79793	2.48296	12.4163	10.2857	14.4279	0.0376265	0.0269518	0.0487502	1.14554	1.05897	1.2692	108	26.477306323731	25.3712	27.9982	32.6656715958969	32.261	33.2962	8.73570753197871	7.45355	10.6581
Light	Oocystis sp.	28	3.79793	2.48296	12.4163	10.2857	14.4279	0.0376265	0.0269518	0.0487502	1.14554	1.05897	1.2692	164	24.0728335895924	20.3216	26.05	33.8124517627029	32.9758	34.732	13.2785265834564	10.5199	20.7301
Light	Oocystis sp.	28	3.79793	2.48296	12.4163	10.2857	14.4279	0.0376265	0.0269518	0.0487502	1.14554	1.05897	1.2692	240	26.7213233158885	25.2202	28.6415	32.8752405945065	32.324	33.8095	9.02068452226311	7.22843	11.7502
Light	P. boryanum	28	6.32278	0.827427	5.11509	3.1025	7.69308	0.037988	0.0284539	0.0512739	2.27081	1.98466	2.64864	8	20.8981950621532	3.56261	55.5657	38.2726665231697	35.0838	56.2334	NA	11.6347	58.1046
Light	P. boryanum	28	6.32278	0.827427	5.11509	3.1025	7.69308	0.037988	0.0284539	0.0512739	2.27081	1.98466	2.64864	18	23.4041866806489	16.2488	26.5817	35.9538035896138	34.8839	38.4751	18.2055936543584	12.9611	34.7547
Light	P. boryanum	28	6.32278	0.827427	5.11509	3.1025	7.69308	0.037988	0.0284539	0.0512739	2.27081	1.98466	2.64864	40	25.8031360917572	23.3125	27.6052	36.2919958246482	35.5174	37.6911	14.9396672271739	12.1692	21.3673
Light	P. boryanum	28	6.32278	0.827427	5.11509	3.1025	7.69308	0.037988	0.0284539	0.0512739	2.27081	1.98466	2.64864	70	27.5338180704213	27.0391	28.0154	35.387137045546	35.1918	35.6039	10.4275934149962	9.87061	11.0781
Light	P. boryanum	28	6.32278	0.827427	5.11509	3.1025	7.69308	0.037988	0.0284539	0.0512739	2.27081	1.98466	2.64864	108	27.8562957098574	27.2627	28.4568	35.4724604870573	35.217	35.7917	10.2480239182554	9.50107	11.1512
Light	P. boryanum	28	6.32278	0.827427	5.11509	3.1025	7.69308	0.037988	0.0284539	0.0512739	2.27081	1.98466	2.64864	164	28.9353395790876	28.4573	29.5119	35.4017886421837	35.2049	35.6392	8.84968038922996	8.28393	9.49799
Light	P. boryanum	28	6.32278	0.827427	5.11509	3.1025	7.69308	0.037988	0.0284539	0.0512739	2.27081	1.98466	2.64864	240	29.9316983510619	29.1502	30.8354	38.0582785627633	37.023	39.7362	11.1433479180766	9.71576	13.3172
Light	Synechococcus sp.	28	1.46474	0.447564	0.775373	0.406573	1.55712	0.190601	0.110361	0.334495	2.60963	2.28934	3.00292	8	NA	1.61279	22.9078	NA	39.8931	54.1807	NA	27.5902	79.0346
Light	Synechococcus sp.	28	1.46474	0.447564	0.775373	0.406573	1.55712	0.190601	0.110361	0.334495	2.60963	2.28934	3.00292	18	26.3665390295347	22.2822	28.9576	38.1143956077301	36.4503	42.5047	NA	14.9758	35.8504
Light	Synechococcus sp.	28	1.46474	0.447564	0.775373	0.406573	1.55712	0.190601	0.110361	0.334495	2.60963	2.28934	3.00292	40	28.7610664517987	27.3637	30.1772	36.2805670154271	35.6215	37.5508	11.0963520391443	9.31381	14.4088
Light	Synechococcus sp.	28	1.46474	0.447564	0.775373	0.406573	1.55712	0.190601	0.110361	0.334495	2.60963	2.28934	3.00292	70	29.9872973188017	29.5248	30.44	35.868875481541	35.5811	36.2461	7.94716962882322	7.31687	8.69739
Light	Synechococcus sp.	28	1.46474	0.447564	0.775373	0.406573	1.55712	0.190601	0.110361	0.334495	2.60963	2.28934	3.00292	108	30.0555998561549	29.5453	30.7356	36.414052077133	35.9853	36.9512	8.7035878573037	7.9141	9.62305
Light	Synechococcus sp.	28	1.46474	0.447564	0.775373	0.406573	1.55712	0.190601	0.110361	0.334495	2.60963	2.28934	3.00292	164	29.834289059126	29.3096	30.3995	35.5483672867502	35.2887	35.8829	7.79478791443078	7.11406	8.6163
Light	Synechococcus sp.	28	1.46474	0.447564	0.775373	0.406573	1.55712	0.190601	0.110361	0.334495	2.60963	2.28934	3.00292	240	31.7283535442035	30.5146	33.029	35.4293241718316	35.1986	35.801	7.65071583929552	6.37961	8.92261
Light	Synechococcus sp.	28	1.46474	0.447564	0.775373	0.406573	1.55712	0.190601	0.110361	0.334495	2.60963	2.28934	3.00292	1	21.0340947970069	11.1709	25.7954	33.8635166273059	32.6634	35.4778	19.8275587525435	12.6291	42.3158
Light	L. subsalsa	28	3.89172	0.678076	3.79458	2.40981	5.9978	0.0468759	0.0349032	0.0641674	1.72779	1.56128	1.93688	8	29.4555503556194	25.5958	82.5249	33.6405704879124	32.2518	75.4589	6.20899540685937	0	17.3658
Light	L. subsalsa	28	3.89172	0.678076	3.79458	2.40981	5.9978	0.0468759	0.0349032	0.0641674	1.72779	1.56128	1.93688	18	26.6584210044283	14.5849	30.5757	34.1328782090604	32.9031	36.1719	17.7368369914023	9.66128	44.3134
Light	L. subsalsa	28	3.89172	0.678076	3.79458	2.40981	5.9978	0.0468759	0.0349032	0.0641674	1.72779	1.56128	1.93688	40	29.8813324285017	27.283	32.0348	34.3290101348042	33.1711	34.9177	13.0341634289422	8.53482	27.6677
Light	L. subsalsa	28	3.89172	0.678076	3.79458	2.40981	5.9978	0.0468759	0.0349032	0.0641674	1.72779	1.56128	1.93688	70	30.308318828886	28.632	32.0029	34.3187992095846	33.1247	34.9019	8.71662767698041	6.51582	12.9163
Light	L. subsalsa	28	3.89172	0.678076	3.79458	2.40981	5.9978	0.0468759	0.0349032	0.0641674	1.72779	1.56128	1.93688	108	29.7835004972011	27.8203	31.5466	34.3170861099812	33.1249	34.922	9.37576777855122	7.03222	13.7909
Light	L. subsalsa	28	3.89172	0.678076	3.79458	2.40981	5.9978	0.0468759	0.0349032	0.0641674	1.72779	1.56128	1.93688	164	30.3997936725614	29.1008	31.7945	34.3627309345339	33.1588	34.9129	6.94480402415445	5.33846	8.52771
Light	L. subsalsa	28	3.89172	0.678076	3.79458	2.40981	5.9978	0.0468759	0.0349032	0.0641674	1.72779	1.56128	1.93688	240	27.286285467714	26.2716	28.1857	34.8381355959187	34.4627	35.2613	10.2371440128538	9.13263	11.8501
Light	C. pseudostelligera	28	10.488	0.358524	17.8768	9.18442	31.1138	0.00897006	0.00463637	0.0202588	0.749914	0.527242	1.37394	8	17.4715934110377	7.78589	21.6183	31.3261872124518	30.3178	32.5304	19.1277464549239	12.8915	37.4058
Light	C. pseudostelligera	28	10.488	0.358524	17.8768	9.18442	31.1138	0.00897006	0.00463637	0.0202588	0.749914	0.527242	1.37394	18	22.3149499149995	21.7747	23.0646	28.800817081816	28.5686	29.0712	8.95636257738507	8.31584	9.91776
Light	C. pseudostelligera	28	10.488	0.358524	17.8768	9.18442	31.1138	0.00897006	0.00463637	0.0202588	0.749914	0.527242	1.37394	40	16.8089685050841	1.67597	70.6845	28.2138055470775	24.5123	69.2921	16.6691443571269	4.16154	39.4448
Light	C. pseudostelligera	28	10.488	0.358524	17.8768	9.18442	31.1138	0.00897006	0.00463637	0.0202588	0.749914	0.527242	1.37394	70	23.0403795503038	22.324	23.7666	28.7877484517608	28.4757	29.2317	7.73393150750478	6.85565	9.04167
Light	C. pseudostelligera	28	10.488	0.358524	17.8768	9.18442	31.1138	0.00897006	0.00463637	0.0202588	0.749914	0.527242	1.37394	108	15.0670790120135	4.02571	20.761	29.6293013439978	28.1844	31.4005	NA	12.0941	42.4182
Light	C. pseudostelligera	28	10.488	0.358524	17.8768	9.18442	31.1138	0.00897006	0.00463637	0.0202588	0.749914	0.527242	1.37394	164	20.5150200745688	14.4787	22.9408	29.4902498387064	28.4171	31.0926	12.6455204908893	8.62214	25.832
Light	C. pseudostelligera	28	10.488	0.358524	17.8768	9.18442	31.1138	0.00897006	0.00463637	0.0202588	0.749914	0.527242	1.37394	240	24.5864632241337	20.0568	26.8762	30.1507406101517	28.6565	31.7691	7.97954011177478	4.99161	17.5936
Light	F. saprophila	28	3.48684	0.484001	2.46343	1.22982	5.01182	0.0624143	0.0343664	0.115911	1.97391	1.6236	2.50589	18	22.0048173251899	15.9577	24.9865	34.5556873845501	33.787	35.6497	18.580510070698	13.4136	35.4272
Light	F. saprophila	28	3.48684	0.484001	2.46343	1.22982	5.01182	0.0624143	0.0343664	0.115911	1.97391	1.6236	2.50589	40	26.0869285525667	23.5051	28.6193	33.7868689754348	32.6633	34.7725	11.7820938306278	8.90326	18.641
Light	F. saprophila	28	3.48684	0.484001	2.46343	1.22982	5.01182	0.0624143	0.0343664	0.115911	1.97391	1.6236	2.50589	70	25.3057331476351	23.2932	26.6731	34.2452425234879	33.6667	34.8458	12.1772350076894	10.3075	15.9471
Light	F. saprophila	28	3.48684	0.484001	2.46343	1.22982	5.01182	0.0624143	0.0343664	0.115911	1.97391	1.6236	2.50589	108	25.9216938186424	23.8088	27.4459	33.1788870650343	32.464	34.2179	10.3202160992731	8.15769	15.3194
Light	F. saprophila	28	3.48684	0.484001	2.46343	1.22982	5.01182	0.0624143	0.0343664	0.115911	1.97391	1.6236	2.50589	164	22.917693567614	17.3554	25.402	34.4307992429355	33.7191	35.2534	16.3782063583985	12.3182	29.8249
Light	F. saprophila	28	3.48684	0.484001	2.46343	1.22982	5.01182	0.0624143	0.0343664	0.115911	1.97391	1.6236	2.50589	240	27.7662219124209	24.8603	30.7302	34.2273589186552	33.1032	34.9854	11.1789667821448	7.9741	21.3587
Light	C. pseudostelligera	15	3.84755	0.382834	6.88852	2.84414	16.7809	0.0242051	0.00937117	0.0599619	0.724244	0.539304	1.08168	8	17.4715934110377	7.78589	21.6183	31.3261872124518	30.3178	32.5304	19.1277464549239	12.8915	37.4058
Light	C. pseudostelligera	15	3.84755	0.382834	6.88852	2.84414	16.7809	0.0242051	0.00937117	0.0599619	0.724244	0.539304	1.08168	18	22.3149499149995	21.7747	23.0646	28.800817081816	28.5686	29.0712	8.95636257738507	8.31584	9.91776
Light	C. pseudostelligera	15	3.84755	0.382834	6.88852	2.84414	16.7809	0.0242051	0.00937117	0.0599619	0.724244	0.539304	1.08168	40	16.8089685050841	1.67597	70.6845	28.2138055470775	24.5123	69.2921	16.6691443571269	4.16154	39.4448
Light	C. pseudostelligera	15	3.84755	0.382834	6.88852	2.84414	16.7809	0.0242051	0.00937117	0.0599619	0.724244	0.539304	1.08168	70	23.0403795503038	22.324	23.7666	28.7877484517608	28.4757	29.2317	7.73393150750478	6.85565	9.04167
Light	C. pseudostelligera	15	3.84755	0.382834	6.88852	2.84414	16.7809	0.0242051	0.00937117	0.0599619	0.724244	0.539304	1.08168	108	15.0670790120135	4.02571	20.761	29.6293013439978	28.1844	31.4005	NA	12.0941	42.4182
Light	C. pseudostelligera	15	3.84755	0.382834	6.88852	2.84414	16.7809	0.0242051	0.00937117	0.0599619	0.724244	0.539304	1.08168	164	20.5150200745688	14.4787	22.9408	29.4902498387064	28.4171	31.0926	12.6455204908893	8.62214	25.832
Light	C. pseudostelligera	15	3.84755	0.382834	6.88852	2.84414	16.7809	0.0242051	0.00937117	0.0599619	0.724244	0.539304	1.08168	240	24.5864632241337	20.0568	26.8762	30.1507406101517	28.6565	31.7691	7.97954011177478	4.99161	17.5936
Light	L. subsalsa	15	3.71918	0.486692	5.39453	2.43594	12.0885	0.0314934	0.0138139	0.067486	0.969805	0.738443	1.36193	8	29.4555503556194	25.5958	82.5249	33.6405704879124	32.2518	75.4589	6.20899540685937	0	17.3658
Light	L. subsalsa	15	3.71918	0.486692	5.39453	2.43594	12.0885	0.0314934	0.0138139	0.067486	0.969805	0.738443	1.36193	18	26.6584210044283	14.5849	30.5757	34.1328782090604	32.9031	36.1719	17.7368369914023	9.66128	44.3134
Light	L. subsalsa	15	3.71918	0.486692	5.39453	2.43594	12.0885	0.0314934	0.0138139	0.067486	0.969805	0.738443	1.36193	40	29.8813324285017	27.283	32.0348	34.3290101348042	33.1711	34.9177	13.0341634289422	8.53482	27.6677
Light	L. subsalsa	15	3.71918	0.486692	5.39453	2.43594	12.0885	0.0314934	0.0138139	0.067486	0.969805	0.738443	1.36193	70	30.308318828886	28.632	32.0029	34.3187992095846	33.1247	34.9019	8.71662767698041	6.51582	12.9163
Light	L. subsalsa	15	3.71918	0.486692	5.39453	2.43594	12.0885	0.0314934	0.0138139	0.067486	0.969805	0.738443	1.36193	108	29.7835004972011	27.8203	31.5466	34.3170861099812	33.1249	34.922	9.37576777855122	7.03222	13.7909
Light	L. subsalsa	15	3.71918	0.486692	5.39453	2.43594	12.0885	0.0314934	0.0138139	0.067486	0.969805	0.738443	1.36193	164	30.3997936725614	29.1008	31.7945	34.3627309345339	33.1588	34.9129	6.94480402415445	5.33846	8.52771
Light	L. subsalsa	15	3.71918	0.486692	5.39453	2.43594	12.0885	0.0314934	0.0138139	0.067486	0.969805	0.738443	1.36193	240	27.286285467714	26.2716	28.1857	34.8381355959187	34.4627	35.2613	10.2371440128538	9.13263	11.8501
Light	E. elegans	32	25.2844	1.07459	24.7289	14.8166	34.9762	0.00915396	0.00672636	0.0131508	2.1139	1.41597	3.10769	8	NA	0.39281	17.3766	27.9598792141178	26.1668	30.1466	NA	14.0902	42.0793
Light	E. elegans	32	25.2844	1.07459	24.7289	14.8166	34.9762	0.00915396	0.00672636	0.0131508	2.1139	1.41597	3.10769	18	19.8656839345807	12.1044	24.1471	31.0440788582919	29.642	32.3575	18.3921617682805	11.4503	40.2821
Light	E. elegans	32	25.2844	1.07459	24.7289	14.8166	34.9762	0.00915396	0.00672636	0.0131508	2.1139	1.41597	3.10769	40	22.0726703869011	13.8135	26.7735	31.7525902131766	30.9851	32.9722	19.5557743116967	11.7271	47.2766
Light	E. elegans	32	25.2844	1.07459	24.7289	14.8166	34.9762	0.00915396	0.00672636	0.0131508	2.1139	1.41597	3.10769	70	28.2341328881222	25.8671	30.5264	34.3677891706052	33.2289	34.9866	11.6371088196779	8.92654	18.3311
Light	E. elegans	32	25.2844	1.07459	24.7289	14.8166	34.9762	0.00915396	0.00672636	0.0131508	2.1139	1.41597	3.10769	108	28.8688559426073	27.2958	30.2588	34.2938838626021	33.0603	34.8998	10.3355420702468	8.03898	13.7226
Light	E. elegans	32	25.2844	1.07459	24.7289	14.8166	34.9762	0.00915396	0.00672636	0.0131508	2.1139	1.41597	3.10769	164	28.4290338728892	27.3673	29.7553	33.869776237922	32.7877	34.72	8.02669087447503	6.0484	9.76627
Light	E. elegans	32	25.2844	1.07459	24.7289	14.8166	34.9762	0.00915396	0.00672636	0.0131508	2.1139	1.41597	3.10769	240	30.3614205821739	28.8689	31.9403	34.3510744084	33.1509	34.9036	8.74564172737922	6.64845	12.007
Light	Coelastrum sp.	32	2.18726	0.498429	3.12082	1.91959	5.15659	0.0537367	0.0338089	0.0855585	1.08168	0.962475	1.24321	8	26.4605185261971	23.5682	29.0243	34.3966183189746	33.2649	34.997	NA	13.5631	49.604
Light	Coelastrum sp.	32	2.18726	0.498429	3.12082	1.91959	5.15659	0.0537367	0.0338089	0.0855585	1.08168	0.962475	1.24321	18	27.9750618211022	27.101	29.4848	34.2829961504327	33.0731	34.8952	13.6395866956304	11.766	15.9858
Light	Coelastrum sp.	32	2.18726	0.498429	3.12082	1.91959	5.15659	0.0537367	0.0338089	0.0855585	1.08168	0.962475	1.24321	40	28.5800258294731	27.8339	29.3964	33.4896300534003	32.9142	34.2375	8.05236304173782	6.998	9.04143
Light	Coelastrum sp.	32	2.18726	0.498429	3.12082	1.91959	5.15659	0.0537367	0.0338089	0.0855585	1.08168	0.962475	1.24321	70	27.9884412821832	27.4609	28.4973	34.7209612241145	34.4381	34.9741	8.98503142083647	8.36794	9.67974
Light	Coelastrum sp.	32	2.18726	0.498429	3.12082	1.91959	5.15659	0.0537367	0.0338089	0.0855585	1.08168	0.962475	1.24321	108	27.7572946132369	27.2186	28.6869	33.3365845793684	32.8457	33.8261	7.85813767347578	6.91822	8.72101
Light	Coelastrum sp.	32	2.18726	0.498429	3.12082	1.91959	5.15659	0.0537367	0.0338089	0.0855585	1.08168	0.962475	1.24321	164	27.9295692317667	27.3149	28.605	32.9021572807536	32.6504	33.2053	7.47603788366647	6.85977	8.05614
Light	Coelastrum sp.	32	2.18726	0.498429	3.12082	1.91959	5.15659	0.0537367	0.0338089	0.0855585	1.08168	0.962475	1.24321	240	27.8806146076421	27.5784	28.2877	34.7654196092101	34.325	34.9663	9.40188970923501	8.86891	9.79165
Light	M. aeruginosa st. 1	32	1.31176	0.232901	2.50055	1.06449	5.97151	0.0591069	0.0248372	0.141777	0.657961	0.557792	0.810271	8	23.6894703294378	9.75393	44.9559	NA	36.4876	65.963	NA	14.3153	63.7988
Light	M. aeruginosa st. 1	32	1.31176	0.232901	2.50055	1.06449	5.97151	0.0591069	0.0248372	0.141777	0.657961	0.557792	0.810271	18	30.3711563598648	28.4012	56.7605	39.6810896492998	37.0782	67.2982	12.779528112972	9.62938	28.1377
Light	M. aeruginosa st. 1	32	1.31176	0.232901	2.50055	1.06449	5.97151	0.0591069	0.0248372	0.141777	0.657961	0.557792	0.810271	40	32.465605382532	29.57	64.1021	NA	37.5339	73.5474	13.2351991378994	9.00096	27.213
Light	M. aeruginosa st. 1	32	1.31176	0.232901	2.50055	1.06449	5.97151	0.0591069	0.0248372	0.141777	0.657961	0.557792	0.810271	70	34.9823675904928	28.7128	71.7965	NA	37.4171	76.2018	16.0838915581604	0	34.4639
Light	M. aeruginosa st. 1	32	1.31176	0.232901	2.50055	1.06449	5.97151	0.0591069	0.0248372	0.141777	0.657961	0.557792	0.810271	108	NA	31.9882	71.9904	NA	40.2119	77.1238	15.923925037925	0	26.06
Light	M. aeruginosa st. 1	32	1.31176	0.232901	2.50055	1.06449	5.97151	0.0591069	0.0248372	0.141777	0.657961	0.557792	0.810271	164	NA	32.5096	73.0589	NA	40.737	77.3733	15.82918767563	0	25.8401
Light	M. aeruginosa st. 1	32	1.31176	0.232901	2.50055	1.06449	5.97151	0.0591069	0.0248372	0.141777	0.657961	0.557792	0.810271	240	NA	35.0655	72.5317	NA	42.7413	77.7068	15.0220148138391	0	24.1736
Light	M. aeruginosa st. 1	32	1.31176	0.232901	2.50055	1.06449	5.97151	0.0591069	0.0248372	0.141777	0.657961	0.557792	0.810271	1	26.9463715738373	17.5261	30.6472	33.4021348250668	31.7858	35.9117	9.18473296149181	5.4012	25.0815
Light	M. aeruginosa st. 2	32	2.05619	0.429565	1.63876	0.851847	3.30348	0.0918137	0.0506691	0.164164	1.71903	1.47431	2.07389	8	NA	33.2418	77.1533	NA	41.5956	78.1881	16.2440796809525	0	25.6965
Light	M. aeruginosa st. 2	32	2.05619	0.429565	1.63876	0.851847	3.30348	0.0918137	0.0506691	0.164164	1.71903	1.47431	2.07389	18	33.6778074280531	31.2255	57.4302	NA	37.2769	68.1185	10.3641876614956	7.29849	19.2205
Light	M. aeruginosa st. 2	32	2.05619	0.429565	1.63876	0.851847	3.30348	0.0918137	0.0506691	0.164164	1.71903	1.47431	2.07389	40	NA	31.84	59.4757	NA	37.1593	69.7312	10.5013804444273	6.19364	19.5536
Light	M. aeruginosa st. 2	32	2.05619	0.429565	1.63876	0.851847	3.30348	0.0918137	0.0506691	0.164164	1.71903	1.47431	2.07389	70	30.41412735039	29.3208	31.4563	35.2206768559818	34.818	35.9196	6.57191606639256	5.40051	8.31882
Light	M. aeruginosa st. 2	32	2.05619	0.429565	1.63876	0.851847	3.30348	0.0918137	0.0506691	0.164164	1.71903	1.47431	2.07389	108	34.1582916857852	28.7244	66.2112	NA	35.8934	74.8634	13.100886768154	6.25298	36.2219
Light	M. aeruginosa st. 2	32	2.05619	0.429565	1.63876	0.851847	3.30348	0.0918137	0.0506691	0.164164	1.71903	1.47431	2.07389	164	30.6037632269141	30.0302	31.1534	35.3509311613702	35.1015	35.6856	6.38093598422483	5.7172	7.18259
Light	M. aeruginosa st. 2	32	2.05619	0.429565	1.63876	0.851847	3.30348	0.0918137	0.0506691	0.164164	1.71903	1.47431	2.07389	240	31.6242405571554	31.1215	32.1623	36.1887462978624	35.7651	36.8463	6.174612974878	5.39024	7.10105
Light	M. aeruginosa st. 2	32	2.05619	0.429565	1.63876	0.851847	3.30348	0.0918137	0.0506691	0.164164	1.71903	1.47431	2.07389	1	NA	36.8273	87.7159	NA	44.2694	79.1039	13.5790200212444	0	27.9323
Light	N. palea (G)	32	7.02351	0.68857	4.98755	3.03372	8.1115	0.0351502	0.0254849	0.0500745	2.33363	1.96448	2.82435	8	NA	0.287537	14.2164	32.9290660522379	31.7195	34.5295	NA	24.531	51.5579
Light	N. palea (G)	32	7.02351	0.68857	4.98755	3.03372	8.1115	0.0351502	0.0254849	0.0500745	2.33363	1.96448	2.82435	18	24.6451427077439	22.9573	26.0278	35.0050823090128	34.7799	35.2734	NA	16.2146	46.3535
Light	N. palea (G)	32	7.02351	0.68857	4.98755	3.03372	8.1115	0.0351502	0.0254849	0.0500745	2.33363	1.96448	2.82435	40	25.3755878782684	23.3495	26.8455	35.451794588838	34.898	36.2638	14.2275533757198	11.9357	19.4817
Light	N. palea (G)	32	7.02351	0.68857	4.98755	3.03372	8.1115	0.0351502	0.0254849	0.0500745	2.33363	1.96448	2.82435	70	28.0698303807247	27.2482	28.9421	35.0181821028727	34.7915	35.2496	10.4414020083334	9.58117	11.6162
Light	N. palea (G)	32	7.02351	0.68857	4.98755	3.03372	8.1115	0.0351502	0.0254849	0.0500745	2.33363	1.96448	2.82435	108	28.9433652096017	28.0727	29.9028	34.6233260608168	33.606	34.9549	9.84764153023379	8.48586	11.0562
Light	N. palea (G)	32	7.02351	0.68857	4.98755	3.03372	8.1115	0.0351502	0.0254849	0.0500745	2.33363	1.96448	2.82435	164	27.857526694558	26.8618	28.8174	35.191385487495	34.7914	35.6466	10.1987926777409	9.05664	11.8677
Light	N. palea (G)	32	7.02351	0.68857	4.98755	3.03372	8.1115	0.0351502	0.0254849	0.0500745	2.33363	1.96448	2.82435	240	29.2269725691234	28.2152	30.3477	34.5779667281407	33.483	34.9524	9.47543904270564	7.97275	10.9078
Light	S. armatus	32	2.22029	0.201511	2.58994	2.00237	3.57251	0.0508991	0.0406546	0.0648443	1.10136	1.03387	1.17719	8	28.0867449107363	26.3042	29.718	35.4650211088438	35.1649	36.06	13.1886350557148	11.1042	17.9594
Light	S. armatus	32	2.22029	0.201511	2.58994	2.00237	3.57251	0.0508991	0.0406546	0.0648443	1.10136	1.03387	1.17719	18	24.5207246599179	20.8191	27.7334	35.9921640126664	35.2458	37.4936	18.3618557488597	13.9901	34.9422
Light	S. armatus	32	2.22029	0.201511	2.58994	2.00237	3.57251	0.0508991	0.0406546	0.0648443	1.10136	1.03387	1.17719	40	28.5002804721324	27.6572	29.3665	35.7509892760455	35.4974	36.1239	10.9865806465778	10.2072	12.0153
Light	S. armatus	32	2.22029	0.201511	2.58994	2.00237	3.57251	0.0508991	0.0406546	0.0648443	1.10136	1.03387	1.17719	70	28.0265776318951	27.5044	28.5454	35.5765129092002	35.3509	35.8449	10.0089265384548	9.41911	10.6983
Light	S. armatus	32	2.22029	0.201511	2.58994	2.00237	3.57251	0.0508991	0.0406546	0.0648443	1.10136	1.03387	1.17719	108	28.2148889650395	27.6347	28.758	35.6141762242814	35.3626	35.9103	9.71558982168385	9.10317	10.3998
Light	S. armatus	32	2.22029	0.201511	2.58994	2.00237	3.57251	0.0508991	0.0406546	0.0648443	1.10136	1.03387	1.17719	164	27.3407205955275	26.6726	28.0469	35.5237567302142	35.2428	35.8658	10.9528846615416	10.1411	11.9815
Light	S. armatus	32	2.22029	0.201511	2.58994	2.00237	3.57251	0.0508991	0.0406546	0.0648443	1.10136	1.03387	1.17719	240	25.1785110519468	22.569	27.1882	36.02648109938	35.3461	37.1838	15.898043029674	12.9288	24.1844
Light	S. armatus	32	2.22029	0.201511	2.58994	2.00237	3.57251	0.0508991	0.0406546	0.0648443	1.10136	1.03387	1.17719	1	26.0462158246877	22.4956	28.1752	34.9973925639271	34.0725	36.6786	11.4679761695547	9.01927	18.0514
Light	N. palea (C)	32	2.922	0.550244	1.73032	1.16292	2.72251	0.0918252	0.0732401	0.116155	2.60238	2.42656	2.81247	8	30.3129551634162	29.2703	31.5153	34.4732691934863	33.2658	34.931	12.5160150515278	10.1007	16.159
Light	N. palea (C)	32	2.922	0.550244	1.73032	1.16292	2.72251	0.0918252	0.0732401	0.116155	2.60238	2.42656	2.81247	18	29.243719660632	28.262	30.3275	35.0317034532357	34.9085	35.1521	14.7504699765724	12.2975	19.4053
Light	N. palea (C)	32	2.922	0.550244	1.73032	1.16292	2.72251	0.0918252	0.0732401	0.116155	2.60238	2.42656	2.81247	40	29.1900380822472	28.5177	30.0172	34.6654538724486	33.6222	34.9551	11.8659661962471	10.4115	13.4564
Light	N. palea (C)	32	2.922	0.550244	1.73032	1.16292	2.72251	0.0918252	0.0732401	0.116155	2.60238	2.42656	2.81247	70	28.1716926471235	27.3646	29.3389	37.078555719768	36.3864	37.8635	13.0587620229919	11.9422	14.5933
Light	N. palea (C)	32	2.922	0.550244	1.73032	1.16292	2.72251	0.0918252	0.0732401	0.116155	2.60238	2.42656	2.81247	108	29.8627462299442	28.9853	31.0197	36.4011691423225	35.8244	37.2023	9.70358586883979	8.55542	11.1223
Light	N. palea (C)	32	2.922	0.550244	1.73032	1.16292	2.72251	0.0918252	0.0732401	0.116155	2.60238	2.42656	2.81247	164	28.9424291156578	28.4324	29.6413	36.4982395855283	36.1142	36.934	10.52895980556	9.79225	11.3619
Light	N. palea (C)	32	2.922	0.550244	1.73032	1.16292	2.72251	0.0918252	0.0732401	0.116155	2.60238	2.42656	2.81247	240	28.8677422233943	28.2965	29.6387	37.4848014233274	36.8284	38.2512	11.9510558041457	10.9358	13.2075
Light	N. palea (C)	32	2.922	0.550244	1.73032	1.16292	2.72251	0.0918252	0.0732401	0.116155	2.60238	2.42656	2.81247	1	NA	1.45146	22.4399	31.6749698584367	29.8395	33.5839	NA	11.9209	42.7892
Light	M. gracile	32	3.3179	0.424893	2.72088	1.84022	4.26198	0.0549681	0.040348	0.0759149	1.74681	1.58226	1.9532	8	26.550999101071	23.7996	29.1168	34.7674333634074	34.1954	35.5028	13.4180210471901	10.3854	23.2329
Light	M. gracile	32	3.3179	0.424893	2.72088	1.84022	4.26198	0.0549681	0.040348	0.0759149	1.74681	1.58226	1.9532	18	25.164132384112	23.1598	27.0905	35.1881468546062	34.8112	35.7902	15.5601691560055	12.752	25.6064
Light	M. gracile	32	3.3179	0.424893	2.72088	1.84022	4.26198	0.0549681	0.040348	0.0759149	1.74681	1.58226	1.9532	40	28.1107199574446	26.9197	29.7197	35.045295655744	34.7746	35.4089	10.3621507703609	9.1687	12.3075
Light	M. gracile	32	3.3179	0.424893	2.72088	1.84022	4.26198	0.0549681	0.040348	0.0759149	1.74681	1.58226	1.9532	70	28.8073965876856	28.1062	29.7089	34.5723605017433	33.4812	34.9429	10.2206509227834	8.78898	11.3002
Light	M. gracile	32	3.3179	0.424893	2.72088	1.84022	4.26198	0.0549681	0.040348	0.0759149	1.74681	1.58226	1.9532	108	28.6203460703128	27.8457	29.6162	34.2834416517694	33.1789	34.9088	8.77461635529992	7.17373	9.81447
Light	M. gracile	32	3.3179	0.424893	2.72088	1.84022	4.26198	0.0549681	0.040348	0.0759149	1.74681	1.58226	1.9532	164	28.5521004439708	28.1194	29.1617	34.6717381605672	33.9854	34.9528	8.53096211262241	7.70435	9.082
Light	M. gracile	32	3.3179	0.424893	2.72088	1.84022	4.26198	0.0549681	0.040348	0.0759149	1.74681	1.58226	1.9532	240	30.1145594355077	29.2748	30.9577	34.5187791173218	33.2991	34.9308	8.17071848036501	6.61213	9.24674
Light	M. gracile	32	3.3179	0.424893	2.72088	1.84022	4.26198	0.0549681	0.040348	0.0759149	1.74681	1.58226	1.9532	1	26.0453367649111	13.392	95.756	33.4152783894424	31.3333	77.6118	9.8546492326722	0	27.2768
Light	Chlorella sp.	32	22.2809	0.763851	42.3981	22.1629	71.7824	0.00499743	0.00273038	0.0101082	0.895806	0.445762	1.82048	8	20.9702322616051	19.2699	22.3478	31.4071908766981	30.4453	31.936	15.2724740822149	12.4394	25.8239
Light	Chlorella sp.	32	22.2809	0.763851	42.3981	22.1629	71.7824	0.00499743	0.00273038	0.0101082	0.895806	0.445762	1.82048	18	24.9129753489231	22.4449	27.6794	32.5443677316121	32.212	33.2701	17.137663758113	12.3624	33.3469
Light	Chlorella sp.	32	22.2809	0.763851	42.3981	22.1629	71.7824	0.00499743	0.00273038	0.0101082	0.895806	0.445762	1.82048	40	23.5704904196967	22.4335	24.7255	32.009057720494	31.7001	32.3188	12.4242626874196	10.8416	16.949
Light	Chlorella sp.	32	22.2809	0.763851	42.3981	22.1629	71.7824	0.00499743	0.00273038	0.0101082	0.895806	0.445762	1.82048	70	22.3571030679681	21.0088	23.4089	32.8779152000897	32.5256	33.3262	15.0279978218759	13.1548	20.4039
Light	Chlorella sp.	32	22.2809	0.763851	42.3981	22.1629	71.7824	0.00499743	0.00273038	0.0101082	0.895806	0.445762	1.82048	108	24.1739325062136	23.0717	25.5069	32.8120792270937	32.4706	33.2802	13.0238596120793	11.4239	16.9495
Light	Chlorella sp.	32	22.2809	0.763851	42.3981	22.1629	71.7824	0.00499743	0.00273038	0.0101082	0.895806	0.445762	1.82048	164	19.5339410435447	15.3792	21.9562	34.3201344894944	33.7123	34.9854	NA	16.7727	35.1935
Light	Chlorella sp.	32	22.2809	0.763851	42.3981	22.1629	71.7824	0.00499743	0.00273038	0.0101082	0.895806	0.445762	1.82048	240	24.6039295474627	22.3487	26.7718	33.0818467396602	32.4383	34.089	13.2449931571831	10.4873	21.2085
Light	Chlorella sp.	32	22.2809	0.763851	42.3981	22.1629	71.7824	0.00499743	0.00273038	0.0101082	0.895806	0.445762	1.82048	1	NA	0.998237	20.1038	30.1990618511697	28.512	32.2711	NA	12.6469	41.6898
Light	S. arcuatus	32	19.0809	0.406435	29.1654	12.9808	56.6752	0.00558415	0.00284636	0.0139713	0.846862	0.420723	1.82988	8	23.6521565909602	20.1736	26.6576	33.0702658492635	32.2666	34.2005	14.3597780742726	10.6712	25.6456
Light	S. arcuatus	32	19.0809	0.406435	29.1654	12.9808	56.6752	0.00558415	0.00284636	0.0139713	0.846862	0.420723	1.82988	18	26.0012126783371	24.2491	27.9835	33.5317371571428	32.6377	34.5116	10.839006062731	8.66664	14.9543
Light	S. arcuatus	32	19.0809	0.406435	29.1654	12.9808	56.6752	0.00558415	0.00284636	0.0139713	0.846862	0.420723	1.82988	40	25.2731408454306	24.4688	26.0814	32.5851289233105	32.2494	32.9985	9.79997438393995	8.8342	11.2045
Light	S. arcuatus	32	19.0809	0.406435	29.1654	12.9808	56.6752	0.00558415	0.00284636	0.0139713	0.846862	0.420723	1.82988	70	26.6525368588168	25.7173	28.0233	32.3180237833874	32.1284	32.5977	8.48200270214348	7.61765	9.52163
Light	S. arcuatus	32	19.0809	0.406435	29.1654	12.9808	56.6752	0.00558415	0.00284636	0.0139713	0.846862	0.420723	1.82988	108	27.0555274929723	25.6705	28.8774	32.5937651516441	32.1515	33.4066	8.02544615127512	6.37326	10.3859
Light	S. arcuatus	32	19.0809	0.406435	29.1654	12.9808	56.6752	0.00558415	0.00284636	0.0139713	0.846862	0.420723	1.82988	164	25.3865758960369	22.1417	27.1666	33.6613330404885	32.7853	34.6284	11.2929785572463	9.0047	17.2747
Light	S. arcuatus	32	19.0809	0.406435	29.1654	12.9808	56.6752	0.00558415	0.00284636	0.0139713	0.846862	0.420723	1.82988	240	27.8536289812786	27.0661	29.056	33.0045047464764	32.5562	33.517	7.66128525728562	6.52038	8.64285
Light	Oocystis sp.	32	9.87865	0.343163	34.461	14.6639	74.0505	0.00561993	0.00222846	0.0167639	0.385126	0.232547	0.841398	8	24.9544365116116	18.5857	28.5865	33.6844614920123	32.3903	35.3413	11.7217258723114	8.2164	22.6921
Light	Oocystis sp.	32	9.87865	0.343163	34.461	14.6639	74.0505	0.00561993	0.00222846	0.0167639	0.385126	0.232547	0.841398	18	27.8319139695314	24.2207	30.0038	33.4906746878415	32.3704	34.8175	9.54763333940334	6.07116	17.6175
Light	Oocystis sp.	32	9.87865	0.343163	34.461	14.6639	74.0505	0.00561993	0.00222846	0.0167639	0.385126	0.232547	0.841398	40	28.2633354309306	26.6289	29.8648	32.9855149403641	32.3828	34.1802	8.1257219335029	6.18323	10.4244
Light	Oocystis sp.	32	9.87865	0.343163	34.461	14.6639	74.0505	0.00561993	0.00222846	0.0167639	0.385126	0.232547	0.841398	70	27.3334927204025	24.9882	29.4599	32.5795031664465	32.2259	33.4033	10.7080896017183	8.66945	13.9477
Light	Oocystis sp.	32	9.87865	0.343163	34.461	14.6639	74.0505	0.00561993	0.00222846	0.0167639	0.385126	0.232547	0.841398	108	26.477306323731	25.3712	27.9982	32.6656715958969	32.261	33.2962	8.73570753197871	7.45355	10.6581
Light	Oocystis sp.	32	9.87865	0.343163	34.461	14.6639	74.0505	0.00561993	0.00222846	0.0167639	0.385126	0.232547	0.841398	164	24.0728335895924	20.3216	26.05	33.8124517627029	32.9758	34.732	13.2785265834564	10.5199	20.7301
Light	Oocystis sp.	32	9.87865	0.343163	34.461	14.6639	74.0505	0.00561993	0.00222846	0.0167639	0.385126	0.232547	0.841398	240	26.7213233158885	25.2202	28.6415	32.8752405945065	32.324	33.8095	9.02068452226311	7.22843	11.7502
Light	P. boryanum	32	9.28912	0.273936	5.2148	3.83667	7.66471	0.0251208	0.0197519	0.0327565	2.25706	1.93414	2.7062	8	20.8981950621532	3.56261	55.5657	38.2726665231697	35.0838	56.2334	NA	11.6347	58.1046
Light	P. boryanum	32	9.28912	0.273936	5.2148	3.83667	7.66471	0.0251208	0.0197519	0.0327565	2.25706	1.93414	2.7062	18	23.4041866806489	16.2488	26.5817	35.9538035896138	34.8839	38.4751	18.2055936543584	12.9611	34.7547
Light	P. boryanum	32	9.28912	0.273936	5.2148	3.83667	7.66471	0.0251208	0.0197519	0.0327565	2.25706	1.93414	2.7062	40	25.8031360917572	23.3125	27.6052	36.2919958246482	35.5174	37.6911	14.9396672271739	12.1692	21.3673
Light	P. boryanum	32	9.28912	0.273936	5.2148	3.83667	7.66471	0.0251208	0.0197519	0.0327565	2.25706	1.93414	2.7062	70	27.5338180704213	27.0391	28.0154	35.387137045546	35.1918	35.6039	10.4275934149962	9.87061	11.0781
Light	P. boryanum	32	9.28912	0.273936	5.2148	3.83667	7.66471	0.0251208	0.0197519	0.0327565	2.25706	1.93414	2.7062	108	27.8562957098574	27.2627	28.4568	35.4724604870573	35.217	35.7917	10.2480239182554	9.50107	11.1512
Light	P. boryanum	32	9.28912	0.273936	5.2148	3.83667	7.66471	0.0251208	0.0197519	0.0327565	2.25706	1.93414	2.7062	164	28.9353395790876	28.4573	29.5119	35.4017886421837	35.2049	35.6392	8.84968038922996	8.28393	9.49799
Light	P. boryanum	32	9.28912	0.273936	5.2148	3.83667	7.66471	0.0251208	0.0197519	0.0327565	2.25706	1.93414	2.7062	240	29.9316983510619	29.1502	30.8354	38.0582785627633	37.023	39.7362	11.1433479180766	9.71576	13.3172
Light	Synechococcus sp.	32	1.78323	0.384095	1.01806	0.710312	1.63245	0.138358	0.107567	0.180686	2.40539	2.25508	2.57911	8	NA	1.61279	22.9078	NA	39.8931	54.1807	NA	27.5902	79.0346
Light	Synechococcus sp.	32	1.78323	0.384095	1.01806	0.710312	1.63245	0.138358	0.107567	0.180686	2.40539	2.25508	2.57911	18	26.3665390295347	22.2822	28.9576	38.1143956077301	36.4503	42.5047	NA	14.9758	35.8504
Light	Synechococcus sp.	32	1.78323	0.384095	1.01806	0.710312	1.63245	0.138358	0.107567	0.180686	2.40539	2.25508	2.57911	40	28.7610664517987	27.3637	30.1772	36.2805670154271	35.6215	37.5508	11.0963520391443	9.31381	14.4088
Light	Synechococcus sp.	32	1.78323	0.384095	1.01806	0.710312	1.63245	0.138358	0.107567	0.180686	2.40539	2.25508	2.57911	70	29.9872973188017	29.5248	30.44	35.868875481541	35.5811	36.2461	7.94716962882322	7.31687	8.69739
Light	Synechococcus sp.	32	1.78323	0.384095	1.01806	0.710312	1.63245	0.138358	0.107567	0.180686	2.40539	2.25508	2.57911	108	30.0555998561549	29.5453	30.7356	36.414052077133	35.9853	36.9512	8.7035878573037	7.9141	9.62305
Light	Synechococcus sp.	32	1.78323	0.384095	1.01806	0.710312	1.63245	0.138358	0.107567	0.180686	2.40539	2.25508	2.57911	164	29.834289059126	29.3096	30.3995	35.5483672867502	35.2887	35.8829	7.79478791443078	7.11406	8.6163
Light	Synechococcus sp.	32	1.78323	0.384095	1.01806	0.710312	1.63245	0.138358	0.107567	0.180686	2.40539	2.25508	2.57911	240	31.7283535442035	30.5146	33.029	35.4293241718316	35.1986	35.801	7.65071583929552	6.37961	8.92261
Light	Synechococcus sp.	32	1.78323	0.384095	1.01806	0.710312	1.63245	0.138358	0.107567	0.180686	2.40539	2.25508	2.57911	1	21.0340947970069	11.1709	25.7954	33.8635166273059	32.6634	35.4778	19.8275587525435	12.6291	42.3158
Light	L. subsalsa	32	4.22391	0.510213	3.96199	1.99575	7.77251	0.0407662	0.0226019	0.0753352	1.54363	1.22697	2.02452	8	29.4555503556194	25.5958	82.5249	33.6405704879124	32.2518	75.4589	6.20899540685937	0	17.3658
Light	L. subsalsa	32	4.22391	0.510213	3.96199	1.99575	7.77251	0.0407662	0.0226019	0.0753352	1.54363	1.22697	2.02452	18	26.6584210044283	14.5849	30.5757	34.1328782090604	32.9031	36.1719	17.7368369914023	9.66128	44.3134
Light	L. subsalsa	32	4.22391	0.510213	3.96199	1.99575	7.77251	0.0407662	0.0226019	0.0753352	1.54363	1.22697	2.02452	40	29.8813324285017	27.283	32.0348	34.3290101348042	33.1711	34.9177	13.0341634289422	8.53482	27.6677
Light	L. subsalsa	32	4.22391	0.510213	3.96199	1.99575	7.77251	0.0407662	0.0226019	0.0753352	1.54363	1.22697	2.02452	70	30.308318828886	28.632	32.0029	34.3187992095846	33.1247	34.9019	8.71662767698041	6.51582	12.9163
Light	L. subsalsa	32	4.22391	0.510213	3.96199	1.99575	7.77251	0.0407662	0.0226019	0.0753352	1.54363	1.22697	2.02452	108	29.7835004972011	27.8203	31.5466	34.3170861099812	33.1249	34.922	9.37576777855122	7.03222	13.7909
Light	L. subsalsa	32	4.22391	0.510213	3.96199	1.99575	7.77251	0.0407662	0.0226019	0.0753352	1.54363	1.22697	2.02452	164	30.3997936725614	29.1008	31.7945	34.3627309345339	33.1588	34.9129	6.94480402415445	5.33846	8.52771
Light	L. subsalsa	32	4.22391	0.510213	3.96199	1.99575	7.77251	0.0407662	0.0226019	0.0753352	1.54363	1.22697	2.02452	240	27.286285467714	26.2716	28.1857	34.8381355959187	34.4627	35.2613	10.2371440128538	9.13263	11.8501
Light	F. saprophila	32	15.5796	0.492919	13.1466	6.82592	23.2518	0.011896	0.00756245	0.0233046	1.65341	1.02175	2.72171	18	22.0048173251899	15.9577	24.9865	34.5556873845501	33.787	35.6497	18.580510070698	13.4136	35.4272
Light	F. saprophila	32	15.5796	0.492919	13.1466	6.82592	23.2518	0.011896	0.00756245	0.0233046	1.65341	1.02175	2.72171	40	26.0869285525667	23.5051	28.6193	33.7868689754348	32.6633	34.7725	11.7820938306278	8.90326	18.641
Light	F. saprophila	32	15.5796	0.492919	13.1466	6.82592	23.2518	0.011896	0.00756245	0.0233046	1.65341	1.02175	2.72171	70	25.3057331476351	23.2932	26.6731	34.2452425234879	33.6667	34.8458	12.1772350076894	10.3075	15.9471
Light	F. saprophila	32	15.5796	0.492919	13.1466	6.82592	23.2518	0.011896	0.00756245	0.0233046	1.65341	1.02175	2.72171	108	25.9216938186424	23.8088	27.4459	33.1788870650343	32.464	34.2179	10.3202160992731	8.15769	15.3194
Light	F. saprophila	32	15.5796	0.492919	13.1466	6.82592	23.2518	0.011896	0.00756245	0.0233046	1.65341	1.02175	2.72171	164	22.917693567614	17.3554	25.402	34.4307992429355	33.7191	35.2534	16.3782063583985	12.3182	29.8249
Light	F. saprophila	32	15.5796	0.492919	13.1466	6.82592	23.2518	0.011896	0.00756245	0.0233046	1.65341	1.02175	2.72171	240	27.7662219124209	24.8603	30.7302	34.2273589186552	33.1032	34.9854	11.1789667821448	7.9741	21.3587
Light	F. saprophila	15	4.22264	0.436458	4.082	1.82879	9.30318	0.0380984	0.0174113	0.0823019	1.32945	1.00443	1.99314	18	22.0048173251899	15.9577	24.9865	34.5556873845501	33.787	35.6497	18.580510070698	13.4136	35.4272
Light	F. saprophila	15	4.22264	0.436458	4.082	1.82879	9.30318	0.0380984	0.0174113	0.0823019	1.32945	1.00443	1.99314	40	26.0869285525667	23.5051	28.6193	33.7868689754348	32.6633	34.7725	11.7820938306278	8.90326	18.641
Light	F. saprophila	15	4.22264	0.436458	4.082	1.82879	9.30318	0.0380984	0.0174113	0.0823019	1.32945	1.00443	1.99314	70	25.3057331476351	23.2932	26.6731	34.2452425234879	33.6667	34.8458	12.1772350076894	10.3075	15.9471
Light	F. saprophila	15	4.22264	0.436458	4.082	1.82879	9.30318	0.0380984	0.0174113	0.0823019	1.32945	1.00443	1.99314	108	25.9216938186424	23.8088	27.4459	33.1788870650343	32.464	34.2179	10.3202160992731	8.15769	15.3194
Light	F. saprophila	15	4.22264	0.436458	4.082	1.82879	9.30318	0.0380984	0.0174113	0.0823019	1.32945	1.00443	1.99314	164	22.917693567614	17.3554	25.402	34.4307992429355	33.7191	35.2534	16.3782063583985	12.3182	29.8249
Light	F. saprophila	15	4.22264	0.436458	4.082	1.82879	9.30318	0.0380984	0.0174113	0.0823019	1.32945	1.00443	1.99314	240	27.7662219124209	24.8603	30.7302	34.2273589186552	33.1032	34.9854	11.1789667821448	7.9741	21.3587
Light	M. aeruginosa st. 1	35	2.82383	0.571446	3.61452	2.14136	6.13633	0.0480614	0.0289089	0.0784257	1.23156	1.07649	1.46498	8	23.6894703294378	9.75393	44.9559	NA	36.4876	65.963	NA	14.3153	63.7988
Light	M. aeruginosa st. 1	35	2.82383	0.571446	3.61452	2.14136	6.13633	0.0480614	0.0289089	0.0784257	1.23156	1.07649	1.46498	18	30.3711563598648	28.4012	56.7605	39.6810896492998	37.0782	67.2982	12.779528112972	9.62938	28.1377
Light	M. aeruginosa st. 1	35	2.82383	0.571446	3.61452	2.14136	6.13633	0.0480614	0.0289089	0.0784257	1.23156	1.07649	1.46498	40	32.465605382532	29.57	64.1021	NA	37.5339	73.5474	13.2351991378994	9.00096	27.213
Light	M. aeruginosa st. 1	35	2.82383	0.571446	3.61452	2.14136	6.13633	0.0480614	0.0289089	0.0784257	1.23156	1.07649	1.46498	70	34.9823675904928	28.7128	71.7965	NA	37.4171	76.2018	16.0838915581604	0	34.4639
Light	M. aeruginosa st. 1	35	2.82383	0.571446	3.61452	2.14136	6.13633	0.0480614	0.0289089	0.0784257	1.23156	1.07649	1.46498	108	NA	31.9882	71.9904	NA	40.2119	77.1238	15.923925037925	0	26.06
Light	M. aeruginosa st. 1	35	2.82383	0.571446	3.61452	2.14136	6.13633	0.0480614	0.0289089	0.0784257	1.23156	1.07649	1.46498	164	NA	32.5096	73.0589	NA	40.737	77.3733	15.82918767563	0	25.8401
Light	M. aeruginosa st. 1	35	2.82383	0.571446	3.61452	2.14136	6.13633	0.0480614	0.0289089	0.0784257	1.23156	1.07649	1.46498	240	NA	35.0655	72.5317	NA	42.7413	77.7068	15.0220148138391	0	24.1736
Light	M. aeruginosa st. 1	35	2.82383	0.571446	3.61452	2.14136	6.13633	0.0480614	0.0289089	0.0784257	1.23156	1.07649	1.46498	1	26.9463715738373	17.5261	30.6472	33.4021348250668	31.7858	35.9117	9.18473296149181	5.4012	25.0815
Light	M. aeruginosa st. 2	35	8.05547	0.427064	7.96079	2.21869	29.1996	0.0197606	0.00576777	0.0681236	1.20299	0.627146	2.12712	8	NA	33.2418	77.1533	NA	41.5956	78.1881	16.2440796809525	0	25.6965
Light	M. aeruginosa st. 2	35	8.05547	0.427064	7.96079	2.21869	29.1996	0.0197606	0.00576777	0.0681236	1.20299	0.627146	2.12712	18	33.6778074280531	31.2255	57.4302	NA	37.2769	68.1185	10.3641876614956	7.29849	19.2205
Light	M. aeruginosa st. 2	35	8.05547	0.427064	7.96079	2.21869	29.1996	0.0197606	0.00576777	0.0681236	1.20299	0.627146	2.12712	40	NA	31.84	59.4757	NA	37.1593	69.7312	10.5013804444273	6.19364	19.5536
Light	M. aeruginosa st. 2	35	8.05547	0.427064	7.96079	2.21869	29.1996	0.0197606	0.00576777	0.0681236	1.20299	0.627146	2.12712	70	30.41412735039	29.3208	31.4563	35.2206768559818	34.818	35.9196	6.57191606639256	5.40051	8.31882
Light	M. aeruginosa st. 2	35	8.05547	0.427064	7.96079	2.21869	29.1996	0.0197606	0.00576777	0.0681236	1.20299	0.627146	2.12712	108	34.1582916857852	28.7244	66.2112	NA	35.8934	74.8634	13.100886768154	6.25298	36.2219
Light	M. aeruginosa st. 2	35	8.05547	0.427064	7.96079	2.21869	29.1996	0.0197606	0.00576777	0.0681236	1.20299	0.627146	2.12712	164	30.6037632269141	30.0302	31.1534	35.3509311613702	35.1015	35.6856	6.38093598422483	5.7172	7.18259
Light	M. aeruginosa st. 2	35	8.05547	0.427064	7.96079	2.21869	29.1996	0.0197606	0.00576777	0.0681236	1.20299	0.627146	2.12712	240	31.6242405571554	31.1215	32.1623	36.1887462978624	35.7651	36.8463	6.174612974878	5.39024	7.10105
Light	M. aeruginosa st. 2	35	8.05547	0.427064	7.96079	2.21869	29.1996	0.0197606	0.00576777	0.0681236	1.20299	0.627146	2.12712	1	NA	36.8273	87.7159	NA	44.2694	79.1039	13.5790200212444	0	27.9323
Light	S. armatus	35	4.96847	0.518013	25.7245	14.0697	47.7187	0.00938443	0.00369681	0.0243088	0.337544	0.248973	0.535561	8	28.0867449107363	26.3042	29.718	35.4650211088438	35.1649	36.06	13.1886350557148	11.1042	17.9594
Light	S. armatus	35	4.96847	0.518013	25.7245	14.0697	47.7187	0.00938443	0.00369681	0.0243088	0.337544	0.248973	0.535561	18	24.5207246599179	20.8191	27.7334	35.9921640126664	35.2458	37.4936	18.3618557488597	13.9901	34.9422
Light	S. armatus	35	4.96847	0.518013	25.7245	14.0697	47.7187	0.00938443	0.00369681	0.0243088	0.337544	0.248973	0.535561	40	28.5002804721324	27.6572	29.3665	35.7509892760455	35.4974	36.1239	10.9865806465778	10.2072	12.0153
Light	S. armatus	35	4.96847	0.518013	25.7245	14.0697	47.7187	0.00938443	0.00369681	0.0243088	0.337544	0.248973	0.535561	70	28.0265776318951	27.5044	28.5454	35.5765129092002	35.3509	35.8449	10.0089265384548	9.41911	10.6983
Light	S. armatus	35	4.96847	0.518013	25.7245	14.0697	47.7187	0.00938443	0.00369681	0.0243088	0.337544	0.248973	0.535561	108	28.2148889650395	27.6347	28.758	35.6141762242814	35.3626	35.9103	9.71558982168385	9.10317	10.3998
Light	S. armatus	35	4.96847	0.518013	25.7245	14.0697	47.7187	0.00938443	0.00369681	0.0243088	0.337544	0.248973	0.535561	164	27.3407205955275	26.6726	28.0469	35.5237567302142	35.2428	35.8658	10.9528846615416	10.1411	11.9815
Light	S. armatus	35	4.96847	0.518013	25.7245	14.0697	47.7187	0.00938443	0.00369681	0.0243088	0.337544	0.248973	0.535561	240	25.1785110519468	22.569	27.1882	36.02648109938	35.3461	37.1838	15.898043029674	12.9288	24.1844
Light	S. armatus	35	4.96847	0.518013	25.7245	14.0697	47.7187	0.00938443	0.00369681	0.0243088	0.337544	0.248973	0.535561	1	26.0462158246877	22.4956	28.1752	34.9973925639271	34.0725	36.6786	11.4679761695547	9.01927	18.0514
Light	N. palea (C)	35	17.6707	1.0419	15.2713	8.38919	23.7693	0.0143585	0.0102415	0.0208254	2.33478	1.64586	3.2759	8	30.3129551634162	29.2703	31.5153	34.4732691934863	33.2658	34.931	12.5160150515278	10.1007	16.159
Light	N. palea (C)	35	17.6707	1.0419	15.2713	8.38919	23.7693	0.0143585	0.0102415	0.0208254	2.33478	1.64586	3.2759	18	29.243719660632	28.262	30.3275	35.0317034532357	34.9085	35.1521	14.7504699765724	12.2975	19.4053
Light	N. palea (C)	35	17.6707	1.0419	15.2713	8.38919	23.7693	0.0143585	0.0102415	0.0208254	2.33478	1.64586	3.2759	40	29.1900380822472	28.5177	30.0172	34.6654538724486	33.6222	34.9551	11.8659661962471	10.4115	13.4564
Light	N. palea (C)	35	17.6707	1.0419	15.2713	8.38919	23.7693	0.0143585	0.0102415	0.0208254	2.33478	1.64586	3.2759	70	28.1716926471235	27.3646	29.3389	37.078555719768	36.3864	37.8635	13.0587620229919	11.9422	14.5933
Light	N. palea (C)	35	17.6707	1.0419	15.2713	8.38919	23.7693	0.0143585	0.0102415	0.0208254	2.33478	1.64586	3.2759	108	29.8627462299442	28.9853	31.0197	36.4011691423225	35.8244	37.2023	9.70358586883979	8.55542	11.1223
Light	N. palea (C)	35	17.6707	1.0419	15.2713	8.38919	23.7693	0.0143585	0.0102415	0.0208254	2.33478	1.64586	3.2759	164	28.9424291156578	28.4324	29.6413	36.4982395855283	36.1142	36.934	10.52895980556	9.79225	11.3619
Light	N. palea (C)	35	17.6707	1.0419	15.2713	8.38919	23.7693	0.0143585	0.0102415	0.0208254	2.33478	1.64586	3.2759	240	28.8677422233943	28.2965	29.6387	37.4848014233274	36.8284	38.2512	11.9510558041457	10.9358	13.2075
Light	N. palea (C)	35	17.6707	1.0419	15.2713	8.38919	23.7693	0.0143585	0.0102415	0.0208254	2.33478	1.64586	3.2759	1	NA	1.45146	22.4399	31.6749698584367	29.8395	33.5839	NA	11.9209	42.7892
Light	P. boryanum	35	28.9633	0.517746	26.25	15.2445	42.6086	0.00616559	0.00410863	0.0106482	1.61607	0.859633	2.7633	8	20.8981950621532	3.56261	55.5657	38.2726665231697	35.0838	56.2334	NA	11.6347	58.1046
Light	P. boryanum	35	28.9633	0.517746	26.25	15.2445	42.6086	0.00616559	0.00410863	0.0106482	1.61607	0.859633	2.7633	18	23.4041866806489	16.2488	26.5817	35.9538035896138	34.8839	38.4751	18.2055936543584	12.9611	34.7547
Light	P. boryanum	35	28.9633	0.517746	26.25	15.2445	42.6086	0.00616559	0.00410863	0.0106482	1.61607	0.859633	2.7633	40	25.8031360917572	23.3125	27.6052	36.2919958246482	35.5174	37.6911	14.9396672271739	12.1692	21.3673
Light	P. boryanum	35	28.9633	0.517746	26.25	15.2445	42.6086	0.00616559	0.00410863	0.0106482	1.61607	0.859633	2.7633	70	27.5338180704213	27.0391	28.0154	35.387137045546	35.1918	35.6039	10.4275934149962	9.87061	11.0781
Light	P. boryanum	35	28.9633	0.517746	26.25	15.2445	42.6086	0.00616559	0.00410863	0.0106482	1.61607	0.859633	2.7633	108	27.8562957098574	27.2627	28.4568	35.4724604870573	35.217	35.7917	10.2480239182554	9.50107	11.1512
Light	P. boryanum	35	28.9633	0.517746	26.25	15.2445	42.6086	0.00616559	0.00410863	0.0106482	1.61607	0.859633	2.7633	164	28.9353395790876	28.4573	29.5119	35.4017886421837	35.2049	35.6392	8.84968038922996	8.28393	9.49799
Light	P. boryanum	35	28.9633	0.517746	26.25	15.2445	42.6086	0.00616559	0.00410863	0.0106482	1.61607	0.859633	2.7633	240	29.9316983510619	29.1502	30.8354	38.0582785627633	37.023	39.7362	11.1433479180766	9.71576	13.3172
Light	Synechococcus sp.	35	0.889125	0.563202	1.46802	0.758994	2.84281	0.121755	0.0634442	0.224563	0.962021	0.857603	1.09497	8	NA	1.61279	22.9078	NA	39.8931	54.1807	NA	27.5902	79.0346
Light	Synechococcus sp.	35	0.889125	0.563202	1.46802	0.758994	2.84281	0.121755	0.0634442	0.224563	0.962021	0.857603	1.09497	18	26.3665390295347	22.2822	28.9576	38.1143956077301	36.4503	42.5047	NA	14.9758	35.8504
Light	Synechococcus sp.	35	0.889125	0.563202	1.46802	0.758994	2.84281	0.121755	0.0634442	0.224563	0.962021	0.857603	1.09497	40	28.7610664517987	27.3637	30.1772	36.2805670154271	35.6215	37.5508	11.0963520391443	9.31381	14.4088
Light	Synechococcus sp.	35	0.889125	0.563202	1.46802	0.758994	2.84281	0.121755	0.0634442	0.224563	0.962021	0.857603	1.09497	70	29.9872973188017	29.5248	30.44	35.868875481541	35.5811	36.2461	7.94716962882322	7.31687	8.69739
Light	Synechococcus sp.	35	0.889125	0.563202	1.46802	0.758994	2.84281	0.121755	0.0634442	0.224563	0.962021	0.857603	1.09497	108	30.0555998561549	29.5453	30.7356	36.414052077133	35.9853	36.9512	8.7035878573037	7.9141	9.62305
Light	Synechococcus sp.	35	0.889125	0.563202	1.46802	0.758994	2.84281	0.121755	0.0634442	0.224563	0.962021	0.857603	1.09497	164	29.834289059126	29.3096	30.3995	35.5483672867502	35.2887	35.8829	7.79478791443078	7.11406	8.6163
Light	Synechococcus sp.	35	0.889125	0.563202	1.46802	0.758994	2.84281	0.121755	0.0634442	0.224563	0.962021	0.857603	1.09497	240	31.7283535442035	30.5146	33.029	35.4293241718316	35.1986	35.801	7.65071583929552	6.37961	8.92261
Light	Synechococcus sp.	35	0.889125	0.563202	1.46802	0.758994	2.84281	0.121755	0.0634442	0.224563	0.962021	0.857603	1.09497	1	21.0340947970069	11.1709	25.7954	33.8635166273059	32.6634	35.4778	19.8275587525435	12.6291	42.3158
Nitrogen	E. elegans	20	5.54511	1.19878	12.6549	9.1291	17.11	0.0213886	0.0139462	0.0315521	1.03173	0.935608	1.14345	1	26.6538836102602	24.4147	28.8709	28.5186365790396	28.0164	31.4286	2.56548577271779	0.959606	7.29805
Nitrogen	E. elegans	20	5.54511	1.19878	12.6549	9.1291	17.11	0.0213886	0.0139462	0.0315521	1.03173	0.935608	1.14345	2	26.6168764715595	23.218	82.5668	28.4770561134634	27.9412	76.5087	2.9737279938682	0	16.1736
Nitrogen	E. elegans	20	5.54511	1.19878	12.6549	9.1291	17.11	0.0213886	0.0139462	0.0315521	1.03173	0.935608	1.14345	5	27.6059479794692	26.7314	29.4135	30.0360038991078	28.2478	31.7568	2.97472031040932	1.4984	4.20131
Nitrogen	E. elegans	20	5.54511	1.19878	12.6549	9.1291	17.11	0.0213886	0.0139462	0.0315521	1.03173	0.935608	1.14345	20	28.368467311266	27.4401	29.6524	31.3145035662133	29.7396	31.9145	3.97020753925071	2.85616	4.68232
Nitrogen	E. elegans	20	5.54511	1.19878	12.6549	9.1291	17.11	0.0213886	0.0139462	0.0315521	1.03173	0.935608	1.14345	80	27.2565242273892	11.3834	69.3984	38.1802634265306	34.1529	74.0951	18.5626437690801	0	55.5053
Nitrogen	E. elegans	20	5.54511	1.19878	12.6549	9.1291	17.11	0.0213886	0.0139462	0.0315521	1.03173	0.935608	1.14345	400	26.5489242529183	24.3161	28.5936	33.983765679002	32.998	34.918	10.6303112734056	8.22115	15.6763
Nitrogen	E. elegans	20	5.54511	1.19878	12.6549	9.1291	17.11	0.0213886	0.0139462	0.0315521	1.03173	0.935608	1.14345	800	27.605704049004	23.8692	29.855	34.8788214840513	34.0831	36.4112	10.5649277006955	7.82617	18.7715
Nitrogen	Coelastrum sp.	20	0.596005	0.143793	0.653437	0.423538	1.09258	0.193267	0.115705	0.302658	1.09038	0.999853	1.19342	1	24.8031809124125	23.5794	26.0269	30.2749329567809	28.9617	31.5775	7.54449040279334	5.53662	10.0474
Nitrogen	Coelastrum sp.	20	0.596005	0.143793	0.653437	0.423538	1.09258	0.193267	0.115705	0.302658	1.09038	0.999853	1.19342	2	27.6611161017263	26.6725	28.5923	31.7566228808608	31.3059	32.1371	5.42381973737798	4.50203	6.49926
Nitrogen	Coelastrum sp.	20	0.596005	0.143793	0.653437	0.423538	1.09258	0.193267	0.115705	0.302658	1.09038	0.999853	1.19342	5	27.9627688158196	26.6162	29.582	31.9877665883138	31.7808	32.1965	6.29336101370241	5.02048	7.51192
Nitrogen	Coelastrum sp.	20	0.596005	0.143793	0.653437	0.423538	1.09258	0.193267	0.115705	0.302658	1.09038	0.999853	1.19342	20	27.4824279762976	26.6123	28.7804	32.6796689467443	32.3158	33.2306	7.3300771349142	6.14228	8.68545
Nitrogen	Coelastrum sp.	20	0.596005	0.143793	0.653437	0.423538	1.09258	0.193267	0.115705	0.302658	1.09038	0.999853	1.19342	80	26.404014193977	25.9027	26.9186	33.0192364048541	32.7505	33.3563	8.86190879080497	8.21716	9.62117
Nitrogen	Coelastrum sp.	20	0.596005	0.143793	0.653437	0.423538	1.09258	0.193267	0.115705	0.302658	1.09038	0.999853	1.19342	400	27.7602544376299	27.0217	28.9223	32.5315658090162	32.3007	32.8036	7.05370761010795	6.12336	7.77783
Nitrogen	Coelastrum sp.	20	0.596005	0.143793	0.653437	0.423538	1.09258	0.193267	0.115705	0.302658	1.09038	0.999853	1.19342	800	26.3780282046221	23.4158	28.4881	33.3554693011018	32.3867	34.5846	10.1014789936074	7.31746	16.4215
Nitrogen	Coelastrum sp.	20	0.596005	0.143793	0.653437	0.423538	1.09258	0.193267	0.115705	0.302658	1.09038	0.999853	1.19342	0.5	27.1531448291814	24.8758	62.3068	31.5474370289544	30.5561	60.3205	5.68462156117604	3.77107	11.77
Nitrogen	M. aeruginosa st. 1	20	2.63269	0.464867	4.26053	1.66061	13.1198	0.0402194	0.013213	0.101636	0.848913	0.601458	1.13433	80	23.9777489049264	18.4541	26.4019	31.7355085728823	30.6981	33.7226	10.7988998922585	7.666	21.9461
Nitrogen	M. aeruginosa st. 1	20	2.63269	0.464867	4.26053	1.66061	13.1198	0.0402194	0.013213	0.101636	0.848913	0.601458	1.13433	400	32.2065350475142	29.689	62.2151	NA	37.4475	72.2695	13.0671026312773	9.01056	27.6557
Nitrogen	M. aeruginosa st. 1	20	2.63269	0.464867	4.26053	1.66061	13.1198	0.0402194	0.013213	0.101636	0.848913	0.601458	1.13433	800	NA	32.0208	67.4387	NA	39.2355	75.2744	13.8485433622975	8.48511	22.7879
Nitrogen	M. aeruginosa st. 2	20	6.15304	1.61634	20.4029	11.2382	38.0749	0.0174848	0.00756776	0.0355767	0.804724	0.639154	1.01984	400	25.630860616694	23.698	28.2447	31.115185865647	29.6948	31.9299	8.3290211930625	6.11819	12.3311
Nitrogen	M. aeruginosa st. 2	20	6.15304	1.61634	20.4029	11.2382	38.0749	0.0174848	0.00756776	0.0355767	0.804724	0.639154	1.01984	800	27.4215092696903	24.3113	29.6279	31.9475905058937	31.5441	32.4944	8.29875496521368	5.77881	14.0587
Nitrogen	T. minimum	20	0.52329	0.176111	1.10103	0.631454	2.1804	0.129364	0.0639316	0.240861	0.61059	0.538128	0.695335	1	25.4904643106285	23.6462	27.1566	29.8089877353496	28.4796	31.5292	5.76046462887864	3.73169	8.76591
Nitrogen	T. minimum	20	0.52329	0.176111	1.10103	0.631454	2.1804	0.129364	0.0639316	0.240861	0.61059	0.538128	0.695335	2	27.7734542245922	26.4099	29.5072	30.8932940286657	29.0508	31.8539	4.1241177074557	2.67271	5.75948
Nitrogen	T. minimum	20	0.52329	0.176111	1.10103	0.631454	2.1804	0.129364	0.0639316	0.240861	0.61059	0.538128	0.695335	5	26.4479535791729	25.3255	28.0145	31.0800220625839	29.5955	31.8666	6.29211723249457	4.71384	7.68988
Nitrogen	T. minimum	20	0.52329	0.176111	1.10103	0.631454	2.1804	0.129364	0.0639316	0.240861	0.61059	0.538128	0.695335	20	29.9360912704228	27.897	32.1406	33.8198445321089	30.8567	34.8832	6.4603704388784	4.66389	8.24938
Nitrogen	T. minimum	20	0.52329	0.176111	1.10103	0.631454	2.1804	0.129364	0.0639316	0.240861	0.61059	0.538128	0.695335	80	26.7522383456833	25.2551	28.1983	34.6003930791713	34.0112	35.0877	10.506332657278	9.15479	12.5323
Nitrogen	T. minimum	20	0.52329	0.176111	1.10103	0.631454	2.1804	0.129364	0.0639316	0.240861	0.61059	0.538128	0.695335	400	27.1202136817106	26.05	28.7259	33.2323230677592	30.4527	34.7571	8.47916184786978	6.28046	9.88624
Nitrogen	T. minimum	20	0.52329	0.176111	1.10103	0.631454	2.1804	0.129364	0.0639316	0.240861	0.61059	0.538128	0.695335	800	26.8914548163148	25.5082	29.4107	33.0810531672375	30.1288	34.7202	8.85059026609293	6.27216	11.2059
Nitrogen	T. minimum	20	0.52329	0.176111	1.10103	0.631454	2.1804	0.129364	0.0639316	0.240861	0.61059	0.538128	0.695335	0.5	26.5626795860877	25.5828	27.8275	30.648278031422	29.111	31.7654	5.45694938932214	3.87897	6.82585
Nitrogen	N. palea (G)	20	3.15207	0.189472	2.59038	1.33745	5.15295	0.0493355	0.0252887	0.0970205	1.42396	1.22152	1.66337	1	25.8060136255653	22.7976	42.7546	31.4010769007016	30.2956	34.5437	7.22117104792655	5.25627	13.873
Nitrogen	N. palea (G)	20	3.15207	0.189472	2.59038	1.33745	5.15295	0.0493355	0.0252887	0.0970205	1.42396	1.22152	1.66337	2	26.1910684416034	24.7128	27.5825	31.6006801892852	30.9312	32.2754	7.03757336768265	5.74254	8.97292
Nitrogen	N. palea (G)	20	3.15207	0.189472	2.59038	1.33745	5.15295	0.0493355	0.0252887	0.0970205	1.42396	1.22152	1.66337	5	27.9910338050733	27.2606	28.8122	31.9332763965337	31.6869	32.1739	5.31781612291609	4.54945	6.1485
Nitrogen	N. palea (G)	20	3.15207	0.189472	2.59038	1.33745	5.15295	0.0493355	0.0252887	0.0970205	1.42396	1.22152	1.66337	20	25.9365118037841	24.052	27.2905	31.4004598260226	30.6224	32.2191	7.17228960562491	5.82223	9.93307
Nitrogen	N. palea (G)	20	3.15207	0.189472	2.59038	1.33745	5.15295	0.0493355	0.0252887	0.0970205	1.42396	1.22152	1.66337	80	29.3066035470572	28.0779	31.1215	35.0301190309699	34.7226	35.4696	8.35789817976659	7.10692	10.0264
Nitrogen	N. palea (G)	20	3.15207	0.189472	2.59038	1.33745	5.15295	0.0493355	0.0252887	0.0970205	1.42396	1.22152	1.66337	400	28.4426274979015	27.6281	29.3601	34.9918518251067	34.7178	35.313	9.10226400072596	8.23336	10.2942
Nitrogen	N. palea (G)	20	3.15207	0.189472	2.59038	1.33745	5.15295	0.0493355	0.0252887	0.0970205	1.42396	1.22152	1.66337	800	29.3618796376936	28.7698	29.9667	34.9940194778663	34.8693	35.1317	8.292790243073	7.81262	8.84572
Nitrogen	N. palea (G)	20	3.15207	0.189472	2.59038	1.33745	5.15295	0.0493355	0.0252887	0.0970205	1.42396	1.22152	1.66337	0.5	27.8174469301509	26.5713	29.078	31.6543545752974	31.0261	32.198	4.83558655752445	3.76343	5.96873
Nitrogen	S. armatus	20	0.626307	0.298672	0.265772	0.0780247	4.48359	0.553173	0.0301619	1.92285	1.05198	0.870657	1.40673	1	26.1012629802234	16.7305	29.6896	36.7779676876223	35.1274	46.6374	15.524652900516	10.3293	41.1518
Nitrogen	S. armatus	20	0.626307	0.298672	0.265772	0.0780247	4.48359	0.553173	0.0301619	1.92285	1.05198	0.870657	1.40673	2	28.0069982700792	25.9362	29.6708	35.8533660559817	35.1586	37.3645	11.1459481879178	9.02272	15.962
Nitrogen	S. armatus	20	0.626307	0.298672	0.265772	0.0780247	4.48359	0.553173	0.0301619	1.92285	1.05198	0.870657	1.40673	5	26.6046919392374	20.9111	29.4337	35.6128339322723	34.6827	38.8903	13.3622924873903	9.54263	28.1863
Nitrogen	S. armatus	20	0.626307	0.298672	0.265772	0.0780247	4.48359	0.553173	0.0301619	1.92285	1.05198	0.870657	1.40673	20	26.077536192256	23.1783	27.8995	36.2735958669432	35.3689	38.0974	14.1468388759702	11.3412	21.4052
Nitrogen	S. armatus	20	0.626307	0.298672	0.265772	0.0780247	4.48359	0.553173	0.0301619	1.92285	1.05198	0.870657	1.40673	80	29.8569742366134	28.9408	30.8028	35.752037139272	35.5078	36.1083	10.530832278792	9.64779	11.6191
Nitrogen	S. armatus	20	0.626307	0.298672	0.265772	0.0780247	4.48359	0.553173	0.0301619	1.92285	1.05198	0.870657	1.40673	400	27.9196154642827	27.2981	28.5725	36.3599078911097	35.9821	36.8357	11.3970401005985	10.5387	12.4967
Nitrogen	S. armatus	20	0.626307	0.298672	0.265772	0.0780247	4.48359	0.553173	0.0301619	1.92285	1.05198	0.870657	1.40673	800	28.1192821178673	27.4008	28.8314	35.7541061052107	35.4133	36.2086	10.2643148205264	9.37113	11.4043
Nitrogen	S. armatus	20	0.626307	0.298672	0.265772	0.0780247	4.48359	0.553173	0.0301619	1.92285	1.05198	0.870657	1.40673	0.5	27.4794921479786	24.3506	30.5157	35.7571140925604	35.03	37.7104	12.7844386379864	9.66853	21.3476
Nitrogen	L. subsalsa	20	0.171868	0.312171	0.313764	0.180258	0.601521	0.491967	0.248072	0.88145	0.755912	0.675151	0.849204	1	27.8949653088035	26.2675	29.1509	32.6377832217436	31.9085	33.879	6.42163714268641	4.83663	8.99371
Nitrogen	L. subsalsa	20	0.171868	0.312171	0.313764	0.180258	0.601521	0.491967	0.248072	0.88145	0.755912	0.675151	0.849204	2	28.4522995200062	26.9708	29.5417	32.5843791436431	31.9617	33.8211	5.65682930887573	4.19551	8.1021
Nitrogen	L. subsalsa	20	0.171868	0.312171	0.313764	0.180258	0.601521	0.491967	0.248072	0.88145	0.755912	0.675151	0.849204	5	28.6207941744202	27.3317	29.7004	32.9992071196822	32.3067	34.2084	6.0228899359351	4.47292	8.20602
Nitrogen	L. subsalsa	20	0.171868	0.312171	0.313764	0.180258	0.601521	0.491967	0.248072	0.88145	0.755912	0.675151	0.849204	20	27.6936288309171	26.3958	28.7521	32.403598323022	31.9077	33.2652	6.41614589260458	5.10329	8.53464
Nitrogen	L. subsalsa	20	0.171868	0.312171	0.313764	0.180258	0.601521	0.491967	0.248072	0.88145	0.755912	0.675151	0.849204	80	27.1791006016149	25.2401	28.619	34.3875760872743	33.6813	35.2338	9.782465302078	8.07598	12.9995
Nitrogen	L. subsalsa	20	0.171868	0.312171	0.313764	0.180258	0.601521	0.491967	0.248072	0.88145	0.755912	0.675151	0.849204	400	28.270525313702	27.6662	28.8968	33.7815088753255	33.1823	34.53	7.412310346174	6.44056	8.48079
Nitrogen	L. subsalsa	20	0.171868	0.312171	0.313764	0.180258	0.601521	0.491967	0.248072	0.88145	0.755912	0.675151	0.849204	800	28.6765198803169	27.6536	29.9467	33.3901803359359	32.5615	34.4875	7.47606927122512	5.65831	9.12377
Nitrogen	L. subsalsa	20	0.171868	0.312171	0.313764	0.180258	0.601521	0.491967	0.248072	0.88145	0.755912	0.675151	0.849204	0.5	28.4407192717136	26.5416	29.6919	32.661751752874	31.8863	34.0327	5.79464083952445	4.15878	8.7878
Nitrogen	N. palea (C)	20	0.354224	0.449829	0.305728	0.189701	0.534659	0.50173	0.308804	0.7718	1.66914	1.52266	1.82827	1	29.4717134940186	22.5287	32.1057	34.1184291622456	32.8912	35.8349	9.40125051773485	5.38848	25.2668
Nitrogen	N. palea (C)	20	0.354224	0.449829	0.305728	0.189701	0.534659	0.50173	0.308804	0.7718	1.66914	1.52266	1.82827	2	31.294633313062	28.828	32.9435	34.8137734551143	34.3095	35.3976	5.92044721216998	4.13248	10.5776
Nitrogen	N. palea (C)	20	0.354224	0.449829	0.305728	0.189701	0.534659	0.50173	0.308804	0.7718	1.66914	1.52266	1.82827	5	31.2504064069243	28.5962	32.8928	34.3103131207292	33.1311	34.9794	6.5006601631503	4.10923	13.1826
Nitrogen	N. palea (C)	20	0.354224	0.449829	0.305728	0.189701	0.534659	0.50173	0.308804	0.7718	1.66914	1.52266	1.82827	20	30.838184278242	28.2011	32.6565	34.3255720150378	33.1567	34.9471	8.34619339284285	5.48732	16.7119
Nitrogen	N. palea (C)	20	0.354224	0.449829	0.305728	0.189701	0.534659	0.50173	0.308804	0.7718	1.66914	1.52266	1.82827	80	30.3893890790539	29.3163	31.631	34.9021625814074	34.718	35.057	8.63774930622627	7.5831	10.0719
Nitrogen	N. palea (C)	20	0.354224	0.449829	0.305728	0.189701	0.534659	0.50173	0.308804	0.7718	1.66914	1.52266	1.82827	400	29.5249265254113	28.7253	30.3556	34.9266863935224	34.7816	35.0541	9.79960400247668	9.00078	10.8947
Nitrogen	N. palea (C)	20	0.354224	0.449829	0.305728	0.189701	0.534659	0.50173	0.308804	0.7718	1.66914	1.52266	1.82827	800	30.0564679195249	28.6605	31.4759	34.5449977791845	33.4037	34.9495	9.0475048297201	7.4077	10.949
Nitrogen	N. palea (C)	20	0.354224	0.449829	0.305728	0.189701	0.534659	0.50173	0.308804	0.7718	1.66914	1.52266	1.82827	0.5	31.2462924521033	30.1014	32.5892	34.0815157800916	32.7616	34.877	3.82815889588354	2.50693	5.60495
Nitrogen	M. gracile	20	0.579952	0.225686	0.520524	0.241384	1.50912	0.258184	0.0856597	0.571419	1.20596	1.05194	1.41868	1	28.8236115980363	17.9466	32.319	34.8457407216079	33.9524	40.2065	11.7344179582965	6.65773	34.3756
Nitrogen	M. gracile	20	0.579952	0.225686	0.520524	0.241384	1.50912	0.258184	0.0856597	0.571419	1.20596	1.05194	1.41868	2	31.6175447549753	29.5987	33.0977	34.3774059589305	33.203	34.9346	5.86445363660347	4.03638	9.05642
Nitrogen	M. gracile	20	0.579952	0.225686	0.520524	0.241384	1.50912	0.258184	0.0856597	0.571419	1.20596	1.05194	1.41868	5	30.5700087395262	27.6389	32.5311	34.2426072332167	33.0662	34.9977	7.40861186499097	4.87876	14.0364
Nitrogen	M. gracile	20	0.579952	0.225686	0.520524	0.241384	1.50912	0.258184	0.0856597	0.571419	1.20596	1.05194	1.41868	20	25.6888548622803	21.2937	28.8295	34.0418118554342	32.9288	35.1215	14.5766004640445	9.98369	30.9631
Nitrogen	M. gracile	20	0.579952	0.225686	0.520524	0.241384	1.50912	0.258184	0.0856597	0.571419	1.20596	1.05194	1.41868	80	30.1340037416443	28.2266	31.9469	34.3672186702945	33.2045	34.9235	8.84237548776514	6.64671	12.6636
Nitrogen	M. gracile	20	0.579952	0.225686	0.520524	0.241384	1.50912	0.258184	0.0856597	0.571419	1.20596	1.05194	1.41868	400	30.573322682781	29.4639	31.9159	34.5177985171674	33.3108	34.9348	9.3316372312777	7.63523	11.2239
Nitrogen	M. gracile	20	0.579952	0.225686	0.520524	0.241384	1.50912	0.258184	0.0856597	0.571419	1.20596	1.05194	1.41868	800	29.0876543480447	28.0476	30.305	34.668791395681	33.7419	34.9983	8.78197764293868	7.5081	9.81687
Nitrogen	M. gracile	20	0.579952	0.225686	0.520524	0.241384	1.50912	0.258184	0.0856597	0.571419	1.20596	1.05194	1.41868	0.5	31.4100280808501	29.2466	33.0115	34.3665627731028	33.2104	34.9297	7.33414599795089	4.89803	13.4214
Nitrogen	S. arcuatus	20	3.85907	0.274861	1.75488	0.192469	21.0412	0.0804123	0.00656735	0.792968	1.01968	0.748057	1.63668	1	26.3580682542882	25.1476	27.9927	30.9544783662483	29.413	31.8347	6.60938897512917	4.82308	8.58363
Nitrogen	S. arcuatus	20	3.85907	0.274861	1.75488	0.192469	21.0412	0.0804123	0.00656735	0.792968	1.01968	0.748057	1.63668	2	25.0067499612354	17.697	27.7256	33.3561849670133	31.9174	34.8753	11.4306347404693	8.11398	24.8567
Nitrogen	S. arcuatus	20	3.85907	0.274861	1.75488	0.192469	21.0412	0.0804123	0.00656735	0.792968	1.01968	0.748057	1.63668	5	27.6477706233347	26.2175	29.3858	32.0439864058144	31.7163	32.4956	6.39255137535351	4.88927	8.2703
Nitrogen	S. arcuatus	20	3.85907	0.274861	1.75488	0.192469	21.0412	0.0804123	0.00656735	0.792968	1.01968	0.748057	1.63668	20	22.853372333684	15.0204	26.0872	33.6723684499443	32.3697	35.0937	15.1536408884157	10.6301	30.3557
Nitrogen	S. arcuatus	20	3.85907	0.274861	1.75488	0.192469	21.0412	0.0804123	0.00656735	0.792968	1.01968	0.748057	1.63668	80	27.1972764522666	25.1074	28.7568	32.2004493730744	31.6385	33.1679	7.0555468275565	5.3015	10.7838
Nitrogen	S. arcuatus	20	3.85907	0.274861	1.75488	0.192469	21.0412	0.0804123	0.00656735	0.792968	1.01968	0.748057	1.63668	400	24.0626541538483	19.3376	26.2705	33.2288032980467	32.1292	34.2915	12.5978547399335	9.67906	21.6099
Nitrogen	S. arcuatus	20	3.85907	0.274861	1.75488	0.192469	21.0412	0.0804123	0.00656735	0.792968	1.01968	0.748057	1.63668	800	27.164358478679	26.4509	28.1556	32.3784509655257	32.2162	32.5873	7.64890658571042	6.96694	8.32351
Nitrogen	S. arcuatus	20	3.85907	0.274861	1.75488	0.192469	21.0412	0.0804123	0.00656735	0.792968	1.01968	0.748057	1.63668	0.5	22.541064662437	11.371	26.4141	33.7770404077602	32.3729	35.6656	15.9839697425562	10.3734	36.7278
Nitrogen	Oocystis sp.	20	0.211823	0.168846	0.442602	0.282003	0.747083	0.318245	0.182353	0.53644	0.62696	0.571799	0.688794	1	18.7686857402751	4.06535	23.4956	28.916766518299	27.3504	31.0228	14.6037179094973	7.57907	38.0332
Nitrogen	Oocystis sp.	20	0.211823	0.168846	0.442602	0.282003	0.747083	0.318245	0.182353	0.53644	0.62696	0.571799	0.688794	2	26.0653469672528	22.0879	28.9268	31.726295646941	30.9189	32.6538	8.81371840742396	6.07887	17.2411
Nitrogen	Oocystis sp.	20	0.211823	0.168846	0.442602	0.282003	0.747083	0.318245	0.182353	0.53644	0.62696	0.571799	0.688794	5	27.1964121142117	24.4321	29.4687	31.1291433252067	29.5101	31.9081	7.44801202094284	4.97642	12.7231
Nitrogen	Oocystis sp.	20	0.211823	0.168846	0.442602	0.282003	0.747083	0.318245	0.182353	0.53644	0.62696	0.571799	0.688794	20	26.1601331873363	24.0103	28.7818	31.797391345162	31.2875	32.2344	8.95387609505601	7.02781	12.9381
Nitrogen	Oocystis sp.	20	0.211823	0.168846	0.442602	0.282003	0.747083	0.318245	0.182353	0.53644	0.62696	0.571799	0.688794	80	26.6963903092148	25.6111	28.2515	32.837448311856	32.3882	33.5072	8.82143154280677	7.51604	10.5541
Nitrogen	Oocystis sp.	20	0.211823	0.168846	0.442602	0.282003	0.747083	0.318245	0.182353	0.53644	0.62696	0.571799	0.688794	400	25.065218434353	23.2606	26.3574	34.0671863887295	33.4524	34.734	11.9746306891659	10.2229	15.1839
Nitrogen	Oocystis sp.	20	0.211823	0.168846	0.442602	0.282003	0.747083	0.318245	0.182353	0.53644	0.62696	0.571799	0.688794	800	25.864775311533	24.2985	27.2948	33.700030274358	32.8676	34.5864	10.7918675359277	8.87955	14.0048
Nitrogen	Oocystis sp.	20	0.211823	0.168846	0.442602	0.282003	0.747083	0.318245	0.182353	0.53644	0.62696	0.571799	0.688794	0.5	19.3646896915271	7.5016	23.3408	28.44571180111	27.1315	30.4193	13.1273076281812	7.39821	33.6202
Nitrogen	P. boryanum	20	0.441142	0.246275	0.452525	0.253002	0.93166	0.301782	0.149193	0.545971	1.20153	1.06647	1.3585	1	25.358294060987	17.0774	28.4239	35.6859079909628	34.6535	39.0282	15.2202825984959	10.4505	34.1071
Nitrogen	P. boryanum	20	0.441142	0.246275	0.452525	0.253002	0.93166	0.301782	0.149193	0.545971	1.20153	1.06647	1.3585	2	28.6465587613932	20.3308	54.6815	36.8984635362916	34.9637	68.1362	13.3229293331512	7.5628	45.3558
Nitrogen	P. boryanum	20	0.441142	0.246275	0.452525	0.253002	0.93166	0.301782	0.149193	0.545971	1.20153	1.06647	1.3585	5	28.9257417262323	25.6271	31.6269	35.149772495916	34.4153	37.0997	9.39462752763863	6.75207	16.8747
Nitrogen	P. boryanum	20	0.441142	0.246275	0.452525	0.253002	0.93166	0.301782	0.149193	0.545971	1.20153	1.06647	1.3585	20	NA	28.1916	71.9697	NA	0	77.5311	NA	0	48.8903
Nitrogen	P. boryanum	20	0.441142	0.246275	0.452525	0.253002	0.93166	0.301782	0.149193	0.545971	1.20153	1.06647	1.3585	80	33.4125772617831	29.5092	63.9629	NA	37.7843	74.3866	18.5586483206612	10.9235	36.8311
Nitrogen	P. boryanum	20	0.441142	0.246275	0.452525	0.253002	0.93166	0.301782	0.149193	0.545971	1.20153	1.06647	1.3585	400	30.6073837043632	29.4443	32.0508	35.5110823570153	35.2271	36.0124	7.72624135831858	6.56936	8.95243
Nitrogen	P. boryanum	20	0.441142	0.246275	0.452525	0.253002	0.93166	0.301782	0.149193	0.545971	1.20153	1.06647	1.3585	800	29.8893418281883	29.2464	30.8527	36.4496196790758	35.9326	37.0921	9.26173709478957	8.29723	10.354
Nitrogen	P. boryanum	20	0.441142	0.246275	0.452525	0.253002	0.93166	0.301782	0.149193	0.545971	1.20153	1.06647	1.3585	0.5	28.0816354732827	21.5214	57.0626	NA	36.3295	70.6267	19.6203564624633	11.6417	55.0206
Nitrogen	F. saprophila	20	10.8791	0.517529	9.32646	4.78261	18.1314	0.0173027	0.00930951	0.0315686	1.69168	1.39227	2.10597	80	24.2627735407073	21.5233	25.7759	29.307584402859	28.3396	31.2072	7.40363329838015	4.83632	13.8927
Nitrogen	F. saprophila	20	10.8791	0.517529	9.32646	4.78261	18.1314	0.0173027	0.00930951	0.0315686	1.69168	1.39227	2.10597	400	23.6338909149564	12.525	27.0916	32.3868096380913	31.2654	37.6768	13.2935104030392	8.23536	37.9685
Nitrogen	F. saprophila	20	10.8791	0.517529	9.32646	4.78261	18.1314	0.0173027	0.00930951	0.0315686	1.69168	1.39227	2.10597	800	24.7453033091391	20.6618	27.2046	32.6485902131657	31.9001	34.7432	11.6260150974218	8.60487	22.3583
Nitrogen	F. crotonensis	20	9.48244	0.41887	11.1454	4.75163	25.5388	0.0140219	0.00613954	0.0334858	1.12378	0.882591	1.49175	80	22.4191300742117	10.9195	25.4192	27.9757561428155	27.0424	34.137	8.32724657338715	4.80526	30.6952
Nitrogen	F. crotonensis	20	9.48244	0.41887	11.1454	4.75163	25.5388	0.0140219	0.00613954	0.0334858	1.12378	0.882591	1.49175	400	22.5125907091894	20.723	24.7329	27.9761819129097	27.7683	28.1753	10.8290556080378	8.29869	18.176
Nitrogen	F. crotonensis	20	9.48244	0.41887	11.1454	4.75163	25.5388	0.0140219	0.00613954	0.0334858	1.12378	0.882591	1.49175	800	21.2264920023779	18.6738	23.7965	28.0051619906902	27.7165	28.3945	12.3891889767113	8.87602	26.9472
Nitrogen	Coelastrum sp.	24	0.238645	0.380703	0.246103	0.140773	0.487343	0.607866	0.31815	1.04287	1.3186	1.17807	1.4777	1	24.8031809124125	23.5794	26.0269	30.2749329567809	28.9617	31.5775	7.54449040279334	5.53662	10.0474
Nitrogen	Coelastrum sp.	24	0.238645	0.380703	0.246103	0.140773	0.487343	0.607866	0.31815	1.04287	1.3186	1.17807	1.4777	2	27.6611161017263	26.6725	28.5923	31.7566228808608	31.3059	32.1371	5.42381973737798	4.50203	6.49926
Nitrogen	Coelastrum sp.	24	0.238645	0.380703	0.246103	0.140773	0.487343	0.607866	0.31815	1.04287	1.3186	1.17807	1.4777	5	27.9627688158196	26.6162	29.582	31.9877665883138	31.7808	32.1965	6.29336101370241	5.02048	7.51192
Nitrogen	Coelastrum sp.	24	0.238645	0.380703	0.246103	0.140773	0.487343	0.607866	0.31815	1.04287	1.3186	1.17807	1.4777	20	27.4824279762976	26.6123	28.7804	32.6796689467443	32.3158	33.2306	7.3300771349142	6.14228	8.68545
Nitrogen	Coelastrum sp.	24	0.238645	0.380703	0.246103	0.140773	0.487343	0.607866	0.31815	1.04287	1.3186	1.17807	1.4777	80	26.404014193977	25.9027	26.9186	33.0192364048541	32.7505	33.3563	8.86190879080497	8.21716	9.62117
Nitrogen	Coelastrum sp.	24	0.238645	0.380703	0.246103	0.140773	0.487343	0.607866	0.31815	1.04287	1.3186	1.17807	1.4777	400	27.7602544376299	27.0217	28.9223	32.5315658090162	32.3007	32.8036	7.05370761010795	6.12336	7.77783
Nitrogen	Coelastrum sp.	24	0.238645	0.380703	0.246103	0.140773	0.487343	0.607866	0.31815	1.04287	1.3186	1.17807	1.4777	800	26.3780282046221	23.4158	28.4881	33.3554693011018	32.3867	34.5846	10.1014789936074	7.31746	16.4215
Nitrogen	Coelastrum sp.	24	0.238645	0.380703	0.246103	0.140773	0.487343	0.607866	0.31815	1.04287	1.3186	1.17807	1.4777	0.5	27.1531448291814	24.8758	62.3068	31.5474370289544	30.5561	60.3205	5.68462156117604	3.77107	11.77
Nitrogen	M. aeruginosa st. 1	24	6.38313	1.11921	14.1129	6.81526	28.5239	0.0186031	0.00823063	0.0364741	0.959645	0.72832	1.23214	80	23.9777489049264	18.4541	26.4019	31.7355085728823	30.6981	33.7226	10.7988998922585	7.666	21.9461
Nitrogen	M. aeruginosa st. 1	24	6.38313	1.11921	14.1129	6.81526	28.5239	0.0186031	0.00823063	0.0364741	0.959645	0.72832	1.23214	400	32.2065350475142	29.689	62.2151	NA	37.4475	72.2695	13.0671026312773	9.01056	27.6557
Nitrogen	M. aeruginosa st. 1	24	6.38313	1.11921	14.1129	6.81526	28.5239	0.0186031	0.00823063	0.0364741	0.959645	0.72832	1.23214	800	NA	32.0208	67.4387	NA	39.2355	75.2744	13.8485433622975	8.48511	22.7879
Nitrogen	M. aeruginosa st. 2	24	45.9611	1.38978	122.309	68.0009	197.878	0.00254456	0.00141429	0.00487412	0.889952	0.539268	1.5879	400	25.630860616694	23.698	28.2447	31.115185865647	29.6948	31.9299	8.3290211930625	6.11819	12.3311
Nitrogen	M. aeruginosa st. 2	24	45.9611	1.38978	122.309	68.0009	197.878	0.00254456	0.00141429	0.00487412	0.889952	0.539268	1.5879	800	27.4215092696903	24.3113	29.6279	31.9475905058937	31.5441	32.4944	8.29875496521368	5.77881	14.0587
Nitrogen	T. minimum	24	0.499797	0.170381	0.667907	0.353198	1.47586	0.198813	0.0893684	0.38921	0.881223	0.775837	1.00413	1	25.4904643106285	23.6462	27.1566	29.8089877353496	28.4796	31.5292	5.76046462887864	3.73169	8.76591
Nitrogen	T. minimum	24	0.499797	0.170381	0.667907	0.353198	1.47586	0.198813	0.0893684	0.38921	0.881223	0.775837	1.00413	2	27.7734542245922	26.4099	29.5072	30.8932940286657	29.0508	31.8539	4.1241177074557	2.67271	5.75948
Nitrogen	T. minimum	24	0.499797	0.170381	0.667907	0.353198	1.47586	0.198813	0.0893684	0.38921	0.881223	0.775837	1.00413	5	26.4479535791729	25.3255	28.0145	31.0800220625839	29.5955	31.8666	6.29211723249457	4.71384	7.68988
Nitrogen	T. minimum	24	0.499797	0.170381	0.667907	0.353198	1.47586	0.198813	0.0893684	0.38921	0.881223	0.775837	1.00413	20	29.9360912704228	27.897	32.1406	33.8198445321089	30.8567	34.8832	6.4603704388784	4.66389	8.24938
Nitrogen	T. minimum	24	0.499797	0.170381	0.667907	0.353198	1.47586	0.198813	0.0893684	0.38921	0.881223	0.775837	1.00413	80	26.7522383456833	25.2551	28.1983	34.6003930791713	34.0112	35.0877	10.506332657278	9.15479	12.5323
Nitrogen	T. minimum	24	0.499797	0.170381	0.667907	0.353198	1.47586	0.198813	0.0893684	0.38921	0.881223	0.775837	1.00413	400	27.1202136817106	26.05	28.7259	33.2323230677592	30.4527	34.7571	8.47916184786978	6.28046	9.88624
Nitrogen	T. minimum	24	0.499797	0.170381	0.667907	0.353198	1.47586	0.198813	0.0893684	0.38921	0.881223	0.775837	1.00413	800	26.8914548163148	25.5082	29.4107	33.0810531672375	30.1288	34.7202	8.85059026609293	6.27216	11.2059
Nitrogen	T. minimum	24	0.499797	0.170381	0.667907	0.353198	1.47586	0.198813	0.0893684	0.38921	0.881223	0.775837	1.00413	0.5	26.5626795860877	25.5828	27.8275	30.648278031422	29.111	31.7654	5.45694938932214	3.87897	6.82585
Nitrogen	N. palea (G)	24	0.713814	0.222256	0.502005	0.315237	0.87137	0.257279	0.152914	0.408488	1.73153	1.58074	1.89874	1	25.8060136255653	22.7976	42.7546	31.4010769007016	30.2956	34.5437	7.22117104792655	5.25627	13.873
Nitrogen	N. palea (G)	24	0.713814	0.222256	0.502005	0.315237	0.87137	0.257279	0.152914	0.408488	1.73153	1.58074	1.89874	2	26.1910684416034	24.7128	27.5825	31.6006801892852	30.9312	32.2754	7.03757336768265	5.74254	8.97292
Nitrogen	N. palea (G)	24	0.713814	0.222256	0.502005	0.315237	0.87137	0.257279	0.152914	0.408488	1.73153	1.58074	1.89874	5	27.9910338050733	27.2606	28.8122	31.9332763965337	31.6869	32.1739	5.31781612291609	4.54945	6.1485
Nitrogen	N. palea (G)	24	0.713814	0.222256	0.502005	0.315237	0.87137	0.257279	0.152914	0.408488	1.73153	1.58074	1.89874	20	25.9365118037841	24.052	27.2905	31.4004598260226	30.6224	32.2191	7.17228960562491	5.82223	9.93307
Nitrogen	N. palea (G)	24	0.713814	0.222256	0.502005	0.315237	0.87137	0.257279	0.152914	0.408488	1.73153	1.58074	1.89874	80	29.3066035470572	28.0779	31.1215	35.0301190309699	34.7226	35.4696	8.35789817976659	7.10692	10.0264
Nitrogen	N. palea (G)	24	0.713814	0.222256	0.502005	0.315237	0.87137	0.257279	0.152914	0.408488	1.73153	1.58074	1.89874	400	28.4426274979015	27.6281	29.3601	34.9918518251067	34.7178	35.313	9.10226400072596	8.23336	10.2942
Nitrogen	N. palea (G)	24	0.713814	0.222256	0.502005	0.315237	0.87137	0.257279	0.152914	0.408488	1.73153	1.58074	1.89874	800	29.3618796376936	28.7698	29.9667	34.9940194778663	34.8693	35.1317	8.292790243073	7.81262	8.84572
Nitrogen	N. palea (G)	24	0.713814	0.222256	0.502005	0.315237	0.87137	0.257279	0.152914	0.408488	1.73153	1.58074	1.89874	0.5	27.8174469301509	26.5713	29.078	31.6543545752974	31.0261	32.198	4.83558655752445	3.76343	5.96873
Nitrogen	S. armatus	24	0.187874	0.30954	0.183248	0.0901721	0.480489	0.783461	0.288258	1.58818	1.22907	1.0855	1.41107	1	26.1012629802234	16.7305	29.6896	36.7779676876223	35.1274	46.6374	15.524652900516	10.3293	41.1518
Nitrogen	S. armatus	24	0.187874	0.30954	0.183248	0.0901721	0.480489	0.783461	0.288258	1.58818	1.22907	1.0855	1.41107	2	28.0069982700792	25.9362	29.6708	35.8533660559817	35.1586	37.3645	11.1459481879178	9.02272	15.962
Nitrogen	S. armatus	24	0.187874	0.30954	0.183248	0.0901721	0.480489	0.783461	0.288258	1.58818	1.22907	1.0855	1.41107	5	26.6046919392374	20.9111	29.4337	35.6128339322723	34.6827	38.8903	13.3622924873903	9.54263	28.1863
Nitrogen	S. armatus	24	0.187874	0.30954	0.183248	0.0901721	0.480489	0.783461	0.288258	1.58818	1.22907	1.0855	1.41107	20	26.077536192256	23.1783	27.8995	36.2735958669432	35.3689	38.0974	14.1468388759702	11.3412	21.4052
Nitrogen	S. armatus	24	0.187874	0.30954	0.183248	0.0901721	0.480489	0.783461	0.288258	1.58818	1.22907	1.0855	1.41107	80	29.8569742366134	28.9408	30.8028	35.752037139272	35.5078	36.1083	10.530832278792	9.64779	11.6191
Nitrogen	S. armatus	24	0.187874	0.30954	0.183248	0.0901721	0.480489	0.783461	0.288258	1.58818	1.22907	1.0855	1.41107	400	27.9196154642827	27.2981	28.5725	36.3599078911097	35.9821	36.8357	11.3970401005985	10.5387	12.4967
Nitrogen	S. armatus	24	0.187874	0.30954	0.183248	0.0901721	0.480489	0.783461	0.288258	1.58818	1.22907	1.0855	1.41107	800	28.1192821178673	27.4008	28.8314	35.7541061052107	35.4133	36.2086	10.2643148205264	9.37113	11.4043
Nitrogen	S. armatus	24	0.187874	0.30954	0.183248	0.0901721	0.480489	0.783461	0.288258	1.58818	1.22907	1.0855	1.41107	0.5	27.4794921479786	24.3506	30.5157	35.7571140925604	35.03	37.7104	12.7844386379864	9.66853	21.3476
Nitrogen	L. subsalsa	24	0.034672	0.42321	0.0343206	0.016451	0.078472	4.48063	2.11169	8.67488	1.38821	1.27364	1.52795	1	27.8949653088035	26.2675	29.1509	32.6377832217436	31.9085	33.879	6.42163714268641	4.83663	8.99371
Nitrogen	L. subsalsa	24	0.034672	0.42321	0.0343206	0.016451	0.078472	4.48063	2.11169	8.67488	1.38821	1.27364	1.52795	2	28.4522995200062	26.9708	29.5417	32.5843791436431	31.9617	33.8211	5.65682930887573	4.19551	8.1021
Nitrogen	L. subsalsa	24	0.034672	0.42321	0.0343206	0.016451	0.078472	4.48063	2.11169	8.67488	1.38821	1.27364	1.52795	5	28.6207941744202	27.3317	29.7004	32.9992071196822	32.3067	34.2084	6.0228899359351	4.47292	8.20602
Nitrogen	L. subsalsa	24	0.034672	0.42321	0.0343206	0.016451	0.078472	4.48063	2.11169	8.67488	1.38821	1.27364	1.52795	20	27.6936288309171	26.3958	28.7521	32.403598323022	31.9077	33.2652	6.41614589260458	5.10329	8.53464
Nitrogen	L. subsalsa	24	0.034672	0.42321	0.0343206	0.016451	0.078472	4.48063	2.11169	8.67488	1.38821	1.27364	1.52795	80	27.1791006016149	25.2401	28.619	34.3875760872743	33.6813	35.2338	9.782465302078	8.07598	12.9995
Nitrogen	L. subsalsa	24	0.034672	0.42321	0.0343206	0.016451	0.078472	4.48063	2.11169	8.67488	1.38821	1.27364	1.52795	400	28.270525313702	27.6662	28.8968	33.7815088753255	33.1823	34.53	7.412310346174	6.44056	8.48079
Nitrogen	L. subsalsa	24	0.034672	0.42321	0.0343206	0.016451	0.078472	4.48063	2.11169	8.67488	1.38821	1.27364	1.52795	800	28.6765198803169	27.6536	29.9467	33.3901803359359	32.5615	34.4875	7.47606927122512	5.65831	9.12377
Nitrogen	L. subsalsa	24	0.034672	0.42321	0.0343206	0.016451	0.078472	4.48063	2.11169	8.67488	1.38821	1.27364	1.52795	0.5	28.4407192717136	26.5416	29.6919	32.661751752874	31.8863	34.0327	5.79464083952445	4.15878	8.7878
Nitrogen	N. palea (C)	24	4.61008	0.219119	2.52462	1.64003	4.09587	0.0500222	0.0331375	0.0752274	2.21832	1.9983	2.47207	1	29.4717134940186	22.5287	32.1057	34.1184291622456	32.8912	35.8349	9.40125051773485	5.38848	25.2668
Nitrogen	N. palea (C)	24	4.61008	0.219119	2.52462	1.64003	4.09587	0.0500222	0.0331375	0.0752274	2.21832	1.9983	2.47207	2	31.294633313062	28.828	32.9435	34.8137734551143	34.3095	35.3976	5.92044721216998	4.13248	10.5776
Nitrogen	N. palea (C)	24	4.61008	0.219119	2.52462	1.64003	4.09587	0.0500222	0.0331375	0.0752274	2.21832	1.9983	2.47207	5	31.2504064069243	28.5962	32.8928	34.3103131207292	33.1311	34.9794	6.5006601631503	4.10923	13.1826
Nitrogen	N. palea (C)	24	4.61008	0.219119	2.52462	1.64003	4.09587	0.0500222	0.0331375	0.0752274	2.21832	1.9983	2.47207	20	30.838184278242	28.2011	32.6565	34.3255720150378	33.1567	34.9471	8.34619339284285	5.48732	16.7119
Nitrogen	N. palea (C)	24	4.61008	0.219119	2.52462	1.64003	4.09587	0.0500222	0.0331375	0.0752274	2.21832	1.9983	2.47207	80	30.3893890790539	29.3163	31.631	34.9021625814074	34.718	35.057	8.63774930622627	7.5831	10.0719
Nitrogen	N. palea (C)	24	4.61008	0.219119	2.52462	1.64003	4.09587	0.0500222	0.0331375	0.0752274	2.21832	1.9983	2.47207	400	29.5249265254113	28.7253	30.3556	34.9266863935224	34.7816	35.0541	9.79960400247668	9.00078	10.8947
Nitrogen	N. palea (C)	24	4.61008	0.219119	2.52462	1.64003	4.09587	0.0500222	0.0331375	0.0752274	2.21832	1.9983	2.47207	800	30.0564679195249	28.6605	31.4759	34.5449977791845	33.4037	34.9495	9.0475048297201	7.4077	10.949
Nitrogen	N. palea (C)	24	4.61008	0.219119	2.52462	1.64003	4.09587	0.0500222	0.0331375	0.0752274	2.21832	1.9983	2.47207	0.5	31.2462924521033	30.1014	32.5892	34.0815157800916	32.7616	34.877	3.82815889588354	2.50693	5.60495
Nitrogen	M. gracile	24	1.25923	0.211651	0.912534	0.523457	1.69847	0.140563	0.0780193	0.245996	1.65576	1.47222	1.86094	1	28.8236115980363	17.9466	32.319	34.8457407216079	33.9524	40.2065	11.7344179582965	6.65773	34.3756
Nitrogen	M. gracile	24	1.25923	0.211651	0.912534	0.523457	1.69847	0.140563	0.0780193	0.245996	1.65576	1.47222	1.86094	2	31.6175447549753	29.5987	33.0977	34.3774059589305	33.203	34.9346	5.86445363660347	4.03638	9.05642
Nitrogen	M. gracile	24	1.25923	0.211651	0.912534	0.523457	1.69847	0.140563	0.0780193	0.245996	1.65576	1.47222	1.86094	5	30.5700087395262	27.6389	32.5311	34.2426072332167	33.0662	34.9977	7.40861186499097	4.87876	14.0364
Nitrogen	M. gracile	24	1.25923	0.211651	0.912534	0.523457	1.69847	0.140563	0.0780193	0.245996	1.65576	1.47222	1.86094	20	25.6888548622803	21.2937	28.8295	34.0418118554342	32.9288	35.1215	14.5766004640445	9.98369	30.9631
Nitrogen	M. gracile	24	1.25923	0.211651	0.912534	0.523457	1.69847	0.140563	0.0780193	0.245996	1.65576	1.47222	1.86094	80	30.1340037416443	28.2266	31.9469	34.3672186702945	33.2045	34.9235	8.84237548776514	6.64671	12.6636
Nitrogen	M. gracile	24	1.25923	0.211651	0.912534	0.523457	1.69847	0.140563	0.0780193	0.245996	1.65576	1.47222	1.86094	400	30.573322682781	29.4639	31.9159	34.5177985171674	33.3108	34.9348	9.3316372312777	7.63523	11.2239
Nitrogen	M. gracile	24	1.25923	0.211651	0.912534	0.523457	1.69847	0.140563	0.0780193	0.245996	1.65576	1.47222	1.86094	800	29.0876543480447	28.0476	30.305	34.668791395681	33.7419	34.9983	8.78197764293868	7.5081	9.81687
Nitrogen	M. gracile	24	1.25923	0.211651	0.912534	0.523457	1.69847	0.140563	0.0780193	0.245996	1.65576	1.47222	1.86094	0.5	31.4100280808501	29.2466	33.0115	34.3665627731028	33.2104	34.9297	7.33414599795089	4.89803	13.4214
Nitrogen	S. arcuatus	24	0.135324	0.395893	0.130629	0.0684094	0.290861	1.16361	0.530534	2.13369	1.38481	1.22976	1.57142	1	26.3580682542882	25.1476	27.9927	30.9544783662483	29.413	31.8347	6.60938897512917	4.82308	8.58363
Nitrogen	S. arcuatus	24	0.135324	0.395893	0.130629	0.0684094	0.290861	1.16361	0.530534	2.13369	1.38481	1.22976	1.57142	2	25.0067499612354	17.697	27.7256	33.3561849670133	31.9174	34.8753	11.4306347404693	8.11398	24.8567
Nitrogen	S. arcuatus	24	0.135324	0.395893	0.130629	0.0684094	0.290861	1.16361	0.530534	2.13369	1.38481	1.22976	1.57142	5	27.6477706233347	26.2175	29.3858	32.0439864058144	31.7163	32.4956	6.39255137535351	4.88927	8.2703
Nitrogen	S. arcuatus	24	0.135324	0.395893	0.130629	0.0684094	0.290861	1.16361	0.530534	2.13369	1.38481	1.22976	1.57142	20	22.853372333684	15.0204	26.0872	33.6723684499443	32.3697	35.0937	15.1536408884157	10.6301	30.3557
Nitrogen	S. arcuatus	24	0.135324	0.395893	0.130629	0.0684094	0.290861	1.16361	0.530534	2.13369	1.38481	1.22976	1.57142	80	27.1972764522666	25.1074	28.7568	32.2004493730744	31.6385	33.1679	7.0555468275565	5.3015	10.7838
Nitrogen	S. arcuatus	24	0.135324	0.395893	0.130629	0.0684094	0.290861	1.16361	0.530534	2.13369	1.38481	1.22976	1.57142	400	24.0626541538483	19.3376	26.2705	33.2288032980467	32.1292	34.2915	12.5978547399335	9.67906	21.6099
Nitrogen	S. arcuatus	24	0.135324	0.395893	0.130629	0.0684094	0.290861	1.16361	0.530534	2.13369	1.38481	1.22976	1.57142	800	27.164358478679	26.4509	28.1556	32.3784509655257	32.2162	32.5873	7.64890658571042	6.96694	8.32351
Nitrogen	S. arcuatus	24	0.135324	0.395893	0.130629	0.0684094	0.290861	1.16361	0.530534	2.13369	1.38481	1.22976	1.57142	0.5	22.541064662437	11.371	26.4141	33.7770404077602	32.3729	35.6656	15.9839697425562	10.3734	36.7278
Nitrogen	Oocystis sp.	24	0.378494	0.163423	0.57442	0.317601	1.22194	0.234197	0.108118	0.445709	0.785731	0.699479	0.888532	1	18.7686857402751	4.06535	23.4956	28.916766518299	27.3504	31.0228	14.6037179094973	7.57907	38.0332
Nitrogen	Oocystis sp.	24	0.378494	0.163423	0.57442	0.317601	1.22194	0.234197	0.108118	0.445709	0.785731	0.699479	0.888532	2	26.0653469672528	22.0879	28.9268	31.726295646941	30.9189	32.6538	8.81371840742396	6.07887	17.2411
Nitrogen	Oocystis sp.	24	0.378494	0.163423	0.57442	0.317601	1.22194	0.234197	0.108118	0.445709	0.785731	0.699479	0.888532	5	27.1964121142117	24.4321	29.4687	31.1291433252067	29.5101	31.9081	7.44801202094284	4.97642	12.7231
Nitrogen	Oocystis sp.	24	0.378494	0.163423	0.57442	0.317601	1.22194	0.234197	0.108118	0.445709	0.785731	0.699479	0.888532	20	26.1601331873363	24.0103	28.7818	31.797391345162	31.2875	32.2344	8.95387609505601	7.02781	12.9381
Nitrogen	Oocystis sp.	24	0.378494	0.163423	0.57442	0.317601	1.22194	0.234197	0.108118	0.445709	0.785731	0.699479	0.888532	80	26.6963903092148	25.6111	28.2515	32.837448311856	32.3882	33.5072	8.82143154280677	7.51604	10.5541
Nitrogen	Oocystis sp.	24	0.378494	0.163423	0.57442	0.317601	1.22194	0.234197	0.108118	0.445709	0.785731	0.699479	0.888532	400	25.065218434353	23.2606	26.3574	34.0671863887295	33.4524	34.734	11.9746306891659	10.2229	15.1839
Nitrogen	Oocystis sp.	24	0.378494	0.163423	0.57442	0.317601	1.22194	0.234197	0.108118	0.445709	0.785731	0.699479	0.888532	800	25.864775311533	24.2985	27.2948	33.700030274358	32.8676	34.5864	10.7918675359277	8.87955	14.0048
Nitrogen	Oocystis sp.	24	0.378494	0.163423	0.57442	0.317601	1.22194	0.234197	0.108118	0.445709	0.785731	0.699479	0.888532	0.5	19.3646896915271	7.5016	23.3408	28.44571180111	27.1315	30.4193	13.1273076281812	7.39821	33.6202
Nitrogen	P. boryanum	24	0.144094	0.348984	0.133166	0.0737842	0.270071	1.09178	0.560525	1.88808	1.42696	1.28955	1.58577	1	25.358294060987	17.0774	28.4239	35.6859079909628	34.6535	39.0282	15.2202825984959	10.4505	34.1071
Nitrogen	P. boryanum	24	0.144094	0.348984	0.133166	0.0737842	0.270071	1.09178	0.560525	1.88808	1.42696	1.28955	1.58577	2	28.6465587613932	20.3308	54.6815	36.8984635362916	34.9637	68.1362	13.3229293331512	7.5628	45.3558
Nitrogen	P. boryanum	24	0.144094	0.348984	0.133166	0.0737842	0.270071	1.09178	0.560525	1.88808	1.42696	1.28955	1.58577	5	28.9257417262323	25.6271	31.6269	35.149772495916	34.4153	37.0997	9.39462752763863	6.75207	16.8747
Nitrogen	P. boryanum	24	0.144094	0.348984	0.133166	0.0737842	0.270071	1.09178	0.560525	1.88808	1.42696	1.28955	1.58577	20	NA	28.1916	71.9697	NA	0	77.5311	NA	0	48.8903
Nitrogen	P. boryanum	24	0.144094	0.348984	0.133166	0.0737842	0.270071	1.09178	0.560525	1.88808	1.42696	1.28955	1.58577	80	33.4125772617831	29.5092	63.9629	NA	37.7843	74.3866	18.5586483206612	10.9235	36.8311
Nitrogen	P. boryanum	24	0.144094	0.348984	0.133166	0.0737842	0.270071	1.09178	0.560525	1.88808	1.42696	1.28955	1.58577	400	30.6073837043632	29.4443	32.0508	35.5110823570153	35.2271	36.0124	7.72624135831858	6.56936	8.95243
Nitrogen	P. boryanum	24	0.144094	0.348984	0.133166	0.0737842	0.270071	1.09178	0.560525	1.88808	1.42696	1.28955	1.58577	800	29.8893418281883	29.2464	30.8527	36.4496196790758	35.9326	37.0921	9.26173709478957	8.29723	10.354
Nitrogen	P. boryanum	24	0.144094	0.348984	0.133166	0.0737842	0.270071	1.09178	0.560525	1.88808	1.42696	1.28955	1.58577	0.5	28.0816354732827	21.5214	57.0626	NA	36.3295	70.6267	19.6203564624633	11.6417	55.0206
Nitrogen	E. elegans	24	2.03654	0.329298	2.42514	0.827321	8.13453	0.0619361	0.0183066	0.181563	0.985259	0.756334	1.2664	1	26.6538836102602	24.4147	28.8709	28.5186365790396	28.0164	31.4286	2.56548577271779	0.959606	7.29805
Nitrogen	E. elegans	24	2.03654	0.329298	2.42514	0.827321	8.13453	0.0619361	0.0183066	0.181563	0.985259	0.756334	1.2664	2	26.6168764715595	23.218	82.5668	28.4770561134634	27.9412	76.5087	2.9737279938682	0	16.1736
Nitrogen	E. elegans	24	2.03654	0.329298	2.42514	0.827321	8.13453	0.0619361	0.0183066	0.181563	0.985259	0.756334	1.2664	5	27.6059479794692	26.7314	29.4135	30.0360038991078	28.2478	31.7568	2.97472031040932	1.4984	4.20131
Nitrogen	E. elegans	24	2.03654	0.329298	2.42514	0.827321	8.13453	0.0619361	0.0183066	0.181563	0.985259	0.756334	1.2664	20	28.368467311266	27.4401	29.6524	31.3145035662133	29.7396	31.9145	3.97020753925071	2.85616	4.68232
Nitrogen	E. elegans	24	2.03654	0.329298	2.42514	0.827321	8.13453	0.0619361	0.0183066	0.181563	0.985259	0.756334	1.2664	80	27.2565242273892	11.3834	69.3984	38.1802634265306	34.1529	74.0951	18.5626437690801	0	55.5053
Nitrogen	E. elegans	24	2.03654	0.329298	2.42514	0.827321	8.13453	0.0619361	0.0183066	0.181563	0.985259	0.756334	1.2664	400	26.5489242529183	24.3161	28.5936	33.983765679002	32.998	34.918	10.6303112734056	8.22115	15.6763
Nitrogen	E. elegans	24	2.03654	0.329298	2.42514	0.827321	8.13453	0.0619361	0.0183066	0.181563	0.985259	0.756334	1.2664	800	27.605704049004	23.8692	29.855	34.8788214840513	34.0831	36.4112	10.5649277006955	7.82617	18.7715
Nitrogen	Coelastrum sp.	15	0.62168	0.312111	1.44384	0.896413	2.49456	0.11097	0.0588431	0.202529	0.622606	0.553318	0.70109	1	24.8031809124125	23.5794	26.0269	30.2749329567809	28.9617	31.5775	7.54449040279334	5.53662	10.0474
Nitrogen	Coelastrum sp.	15	0.62168	0.312111	1.44384	0.896413	2.49456	0.11097	0.0588431	0.202529	0.622606	0.553318	0.70109	2	27.6611161017263	26.6725	28.5923	31.7566228808608	31.3059	32.1371	5.42381973737798	4.50203	6.49926
Nitrogen	Coelastrum sp.	15	0.62168	0.312111	1.44384	0.896413	2.49456	0.11097	0.0588431	0.202529	0.622606	0.553318	0.70109	5	27.9627688158196	26.6162	29.582	31.9877665883138	31.7808	32.1965	6.29336101370241	5.02048	7.51192
Nitrogen	Coelastrum sp.	15	0.62168	0.312111	1.44384	0.896413	2.49456	0.11097	0.0588431	0.202529	0.622606	0.553318	0.70109	20	27.4824279762976	26.6123	28.7804	32.6796689467443	32.3158	33.2306	7.3300771349142	6.14228	8.68545
Nitrogen	Coelastrum sp.	15	0.62168	0.312111	1.44384	0.896413	2.49456	0.11097	0.0588431	0.202529	0.622606	0.553318	0.70109	80	26.404014193977	25.9027	26.9186	33.0192364048541	32.7505	33.3563	8.86190879080497	8.21716	9.62117
Nitrogen	Coelastrum sp.	15	0.62168	0.312111	1.44384	0.896413	2.49456	0.11097	0.0588431	0.202529	0.622606	0.553318	0.70109	400	27.7602544376299	27.0217	28.9223	32.5315658090162	32.3007	32.8036	7.05370761010795	6.12336	7.77783
Nitrogen	Coelastrum sp.	15	0.62168	0.312111	1.44384	0.896413	2.49456	0.11097	0.0588431	0.202529	0.622606	0.553318	0.70109	800	26.3780282046221	23.4158	28.4881	33.3554693011018	32.3867	34.5846	10.1014789936074	7.31746	16.4215
Nitrogen	Coelastrum sp.	15	0.62168	0.312111	1.44384	0.896413	2.49456	0.11097	0.0588431	0.202529	0.622606	0.553318	0.70109	0.5	27.1531448291814	24.8758	62.3068	31.5474370289544	30.5561	60.3205	5.68462156117604	3.77107	11.77
Nitrogen	M. aeruginosa st. 1	15	0.161345	0.157645	0.802963	0.443159	1.76144	0.221417	0.0938245	0.464712	0.30568	0.268581	0.35087	80	23.9777489049264	18.4541	26.4019	31.7355085728823	30.6981	33.7226	10.7988998922585	7.666	21.9461
Nitrogen	M. aeruginosa st. 1	15	0.161345	0.157645	0.802963	0.443159	1.76144	0.221417	0.0938245	0.464712	0.30568	0.268581	0.35087	400	32.2065350475142	29.689	62.2151	NA	37.4475	72.2695	13.0671026312773	9.01056	27.6557
Nitrogen	M. aeruginosa st. 1	15	0.161345	0.157645	0.802963	0.443159	1.76144	0.221417	0.0938245	0.464712	0.30568	0.268581	0.35087	800	NA	32.0208	67.4387	NA	39.2355	75.2744	13.8485433622975	8.48511	22.7879
Nitrogen	M. aeruginosa st. 2	15	1.30238	0.0881508	3.78851	1.52354	12.7203	0.0394339	0.011157	0.106121	0.389183	0.321858	0.482148	400	25.630860616694	23.698	28.2447	31.115185865647	29.6948	31.9299	8.3290211930625	6.11819	12.3311
Nitrogen	M. aeruginosa st. 2	15	1.30238	0.0881508	3.78851	1.52354	12.7203	0.0394339	0.011157	0.106121	0.389183	0.321858	0.482148	800	27.4215092696903	24.3113	29.6279	31.9475905058937	31.5441	32.4944	8.29875496521368	5.77881	14.0587
Nitrogen	T. minimum	15	1.24447	0.110237	3.66977	2.46439	5.77902	0.0392361	0.0242667	0.0631265	0.460107	0.414058	0.512213	1	25.4904643106285	23.6462	27.1566	29.8089877353496	28.4796	31.5292	5.76046462887864	3.73169	8.76591
Nitrogen	T. minimum	15	1.24447	0.110237	3.66977	2.46439	5.77902	0.0392361	0.0242667	0.0631265	0.460107	0.414058	0.512213	2	27.7734542245922	26.4099	29.5072	30.8932940286657	29.0508	31.8539	4.1241177074557	2.67271	5.75948
Nitrogen	T. minimum	15	1.24447	0.110237	3.66977	2.46439	5.77902	0.0392361	0.0242667	0.0631265	0.460107	0.414058	0.512213	5	26.4479535791729	25.3255	28.0145	31.0800220625839	29.5955	31.8666	6.29211723249457	4.71384	7.68988
Nitrogen	T. minimum	15	1.24447	0.110237	3.66977	2.46439	5.77902	0.0392361	0.0242667	0.0631265	0.460107	0.414058	0.512213	20	29.9360912704228	27.897	32.1406	33.8198445321089	30.8567	34.8832	6.4603704388784	4.66389	8.24938
Nitrogen	T. minimum	15	1.24447	0.110237	3.66977	2.46439	5.77902	0.0392361	0.0242667	0.0631265	0.460107	0.414058	0.512213	80	26.7522383456833	25.2551	28.1983	34.6003930791713	34.0112	35.0877	10.506332657278	9.15479	12.5323
Nitrogen	T. minimum	15	1.24447	0.110237	3.66977	2.46439	5.77902	0.0392361	0.0242667	0.0631265	0.460107	0.414058	0.512213	400	27.1202136817106	26.05	28.7259	33.2323230677592	30.4527	34.7571	8.47916184786978	6.28046	9.88624
Nitrogen	T. minimum	15	1.24447	0.110237	3.66977	2.46439	5.77902	0.0392361	0.0242667	0.0631265	0.460107	0.414058	0.512213	800	26.8914548163148	25.5082	29.4107	33.0810531672375	30.1288	34.7202	8.85059026609293	6.27216	11.2059
Nitrogen	T. minimum	15	1.24447	0.110237	3.66977	2.46439	5.77902	0.0392361	0.0242667	0.0631265	0.460107	0.414058	0.512213	0.5	26.5626795860877	25.5828	27.8275	30.648278031422	29.111	31.7654	5.45694938932214	3.87897	6.82585
Nitrogen	N. palea (G)	15	9.58731	0.22755	13.0489	8.61157	20.0534	0.0106065	0.00681577	0.0165768	0.957241	0.836887	1.11295	1	25.8060136255653	22.7976	42.7546	31.4010769007016	30.2956	34.5437	7.22117104792655	5.25627	13.873
Nitrogen	N. palea (G)	15	9.58731	0.22755	13.0489	8.61157	20.0534	0.0106065	0.00681577	0.0165768	0.957241	0.836887	1.11295	2	26.1910684416034	24.7128	27.5825	31.6006801892852	30.9312	32.2754	7.03757336768265	5.74254	8.97292
Nitrogen	N. palea (G)	15	9.58731	0.22755	13.0489	8.61157	20.0534	0.0106065	0.00681577	0.0165768	0.957241	0.836887	1.11295	5	27.9910338050733	27.2606	28.8122	31.9332763965337	31.6869	32.1739	5.31781612291609	4.54945	6.1485
Nitrogen	N. palea (G)	15	9.58731	0.22755	13.0489	8.61157	20.0534	0.0106065	0.00681577	0.0165768	0.957241	0.836887	1.11295	20	25.9365118037841	24.052	27.2905	31.4004598260226	30.6224	32.2191	7.17228960562491	5.82223	9.93307
Nitrogen	N. palea (G)	15	9.58731	0.22755	13.0489	8.61157	20.0534	0.0106065	0.00681577	0.0165768	0.957241	0.836887	1.11295	80	29.3066035470572	28.0779	31.1215	35.0301190309699	34.7226	35.4696	8.35789817976659	7.10692	10.0264
Nitrogen	N. palea (G)	15	9.58731	0.22755	13.0489	8.61157	20.0534	0.0106065	0.00681577	0.0165768	0.957241	0.836887	1.11295	400	28.4426274979015	27.6281	29.3601	34.9918518251067	34.7178	35.313	9.10226400072596	8.23336	10.2942
Nitrogen	N. palea (G)	15	9.58731	0.22755	13.0489	8.61157	20.0534	0.0106065	0.00681577	0.0165768	0.957241	0.836887	1.11295	800	29.3618796376936	28.7698	29.9667	34.9940194778663	34.8693	35.1317	8.292790243073	7.81262	8.84572
Nitrogen	N. palea (G)	15	9.58731	0.22755	13.0489	8.61157	20.0534	0.0106065	0.00681577	0.0165768	0.957241	0.836887	1.11295	0.5	27.8174469301509	26.5713	29.078	31.6543545752974	31.0261	32.198	4.83558655752445	3.76343	5.96873
Nitrogen	S. armatus	15	0.131265	0.298073	0.235142	0.107205	0.773364	0.670372	0.191533	1.53043	0.662285	0.572468	0.777696	1	26.1012629802234	16.7305	29.6896	36.7779676876223	35.1274	46.6374	15.524652900516	10.3293	41.1518
Nitrogen	S. armatus	15	0.131265	0.298073	0.235142	0.107205	0.773364	0.670372	0.191533	1.53043	0.662285	0.572468	0.777696	2	28.0069982700792	25.9362	29.6708	35.8533660559817	35.1586	37.3645	11.1459481879178	9.02272	15.962
Nitrogen	S. armatus	15	0.131265	0.298073	0.235142	0.107205	0.773364	0.670372	0.191533	1.53043	0.662285	0.572468	0.777696	5	26.6046919392374	20.9111	29.4337	35.6128339322723	34.6827	38.8903	13.3622924873903	9.54263	28.1863
Nitrogen	S. armatus	15	0.131265	0.298073	0.235142	0.107205	0.773364	0.670372	0.191533	1.53043	0.662285	0.572468	0.777696	20	26.077536192256	23.1783	27.8995	36.2735958669432	35.3689	38.0974	14.1468388759702	11.3412	21.4052
Nitrogen	S. armatus	15	0.131265	0.298073	0.235142	0.107205	0.773364	0.670372	0.191533	1.53043	0.662285	0.572468	0.777696	80	29.8569742366134	28.9408	30.8028	35.752037139272	35.5078	36.1083	10.530832278792	9.64779	11.6191
Nitrogen	S. armatus	15	0.131265	0.298073	0.235142	0.107205	0.773364	0.670372	0.191533	1.53043	0.662285	0.572468	0.777696	400	27.9196154642827	27.2981	28.5725	36.3599078911097	35.9821	36.8357	11.3970401005985	10.5387	12.4967
Nitrogen	S. armatus	15	0.131265	0.298073	0.235142	0.107205	0.773364	0.670372	0.191533	1.53043	0.662285	0.572468	0.777696	800	28.1192821178673	27.4008	28.8314	35.7541061052107	35.4133	36.2086	10.2643148205264	9.37113	11.4043
Nitrogen	S. armatus	15	0.131265	0.298073	0.235142	0.107205	0.773364	0.670372	0.191533	1.53043	0.662285	0.572468	0.777696	0.5	27.4794921479786	24.3506	30.5157	35.7571140925604	35.03	37.7104	12.7844386379864	9.66853	21.3476
Nitrogen	L. subsalsa	15	12.6272	0.253031	22.3326	7.44734	70.7725	0.00694239	0.00198865	0.0231197	0.590675	0.412158	0.999699	1	27.8949653088035	26.2675	29.1509	32.6377832217436	31.9085	33.879	6.42163714268641	4.83663	8.99371
Nitrogen	L. subsalsa	15	12.6272	0.253031	22.3326	7.44734	70.7725	0.00694239	0.00198865	0.0231197	0.590675	0.412158	0.999699	2	28.4522995200062	26.9708	29.5417	32.5843791436431	31.9617	33.8211	5.65682930887573	4.19551	8.1021
Nitrogen	L. subsalsa	15	12.6272	0.253031	22.3326	7.44734	70.7725	0.00694239	0.00198865	0.0231197	0.590675	0.412158	0.999699	5	28.6207941744202	27.3317	29.7004	32.9992071196822	32.3067	34.2084	6.0228899359351	4.47292	8.20602
Nitrogen	L. subsalsa	15	12.6272	0.253031	22.3326	7.44734	70.7725	0.00694239	0.00198865	0.0231197	0.590675	0.412158	0.999699	20	27.6936288309171	26.3958	28.7521	32.403598323022	31.9077	33.2652	6.41614589260458	5.10329	8.53464
Nitrogen	L. subsalsa	15	12.6272	0.253031	22.3326	7.44734	70.7725	0.00694239	0.00198865	0.0231197	0.590675	0.412158	0.999699	80	27.1791006016149	25.2401	28.619	34.3875760872743	33.6813	35.2338	9.782465302078	8.07598	12.9995
Nitrogen	L. subsalsa	15	12.6272	0.253031	22.3326	7.44734	70.7725	0.00694239	0.00198865	0.0231197	0.590675	0.412158	0.999699	400	28.270525313702	27.6662	28.8968	33.7815088753255	33.1823	34.53	7.412310346174	6.44056	8.48079
Nitrogen	L. subsalsa	15	12.6272	0.253031	22.3326	7.44734	70.7725	0.00694239	0.00198865	0.0231197	0.590675	0.412158	0.999699	800	28.6765198803169	27.6536	29.9467	33.3901803359359	32.5615	34.4875	7.47606927122512	5.65831	9.12377
Nitrogen	L. subsalsa	15	12.6272	0.253031	22.3326	7.44734	70.7725	0.00694239	0.00198865	0.0231197	0.590675	0.412158	0.999699	0.5	28.4407192717136	26.5416	29.6919	32.661751752874	31.8863	34.0327	5.79464083952445	4.15878	8.7878
Nitrogen	N. palea (C)	15	0.21328	0.29383	0.266824	0.156708	0.500665	0.542036	0.283183	0.929402	1.05327	0.948056	1.17017	1	29.4717134940186	22.5287	32.1057	34.1184291622456	32.8912	35.8349	9.40125051773485	5.38848	25.2668
Nitrogen	N. palea (C)	15	0.21328	0.29383	0.266824	0.156708	0.500665	0.542036	0.283183	0.929402	1.05327	0.948056	1.17017	2	31.294633313062	28.828	32.9435	34.8137734551143	34.3095	35.3976	5.92044721216998	4.13248	10.5776
Nitrogen	N. palea (C)	15	0.21328	0.29383	0.266824	0.156708	0.500665	0.542036	0.283183	0.929402	1.05327	0.948056	1.17017	5	31.2504064069243	28.5962	32.8928	34.3103131207292	33.1311	34.9794	6.5006601631503	4.10923	13.1826
Nitrogen	N. palea (C)	15	0.21328	0.29383	0.266824	0.156708	0.500665	0.542036	0.283183	0.929402	1.05327	0.948056	1.17017	20	30.838184278242	28.2011	32.6565	34.3255720150378	33.1567	34.9471	8.34619339284285	5.48732	16.7119
Nitrogen	N. palea (C)	15	0.21328	0.29383	0.266824	0.156708	0.500665	0.542036	0.283183	0.929402	1.05327	0.948056	1.17017	80	30.3893890790539	29.3163	31.631	34.9021625814074	34.718	35.057	8.63774930622627	7.5831	10.0719
Nitrogen	N. palea (C)	15	0.21328	0.29383	0.266824	0.156708	0.500665	0.542036	0.283183	0.929402	1.05327	0.948056	1.17017	400	29.5249265254113	28.7253	30.3556	34.9266863935224	34.7816	35.0541	9.79960400247668	9.00078	10.8947
Nitrogen	N. palea (C)	15	0.21328	0.29383	0.266824	0.156708	0.500665	0.542036	0.283183	0.929402	1.05327	0.948056	1.17017	800	30.0564679195249	28.6605	31.4759	34.5449977791845	33.4037	34.9495	9.0475048297201	7.4077	10.949
Nitrogen	N. palea (C)	15	0.21328	0.29383	0.266824	0.156708	0.500665	0.542036	0.283183	0.929402	1.05327	0.948056	1.17017	0.5	31.2462924521033	30.1014	32.5892	34.0815157800916	32.7616	34.877	3.82815889588354	2.50693	5.60495
Nitrogen	M. gracile	15	0.32978	0.21978	0.473018	0.26408	0.951558	0.294217	0.145045	0.546552	0.874676	0.777025	0.988879	1	28.8236115980363	17.9466	32.319	34.8457407216079	33.9524	40.2065	11.7344179582965	6.65773	34.3756
Nitrogen	M. gracile	15	0.32978	0.21978	0.473018	0.26408	0.951558	0.294217	0.145045	0.546552	0.874676	0.777025	0.988879	2	31.6175447549753	29.5987	33.0977	34.3774059589305	33.203	34.9346	5.86445363660347	4.03638	9.05642
Nitrogen	M. gracile	15	0.32978	0.21978	0.473018	0.26408	0.951558	0.294217	0.145045	0.546552	0.874676	0.777025	0.988879	5	30.5700087395262	27.6389	32.5311	34.2426072332167	33.0662	34.9977	7.40861186499097	4.87876	14.0364
Nitrogen	M. gracile	15	0.32978	0.21978	0.473018	0.26408	0.951558	0.294217	0.145045	0.546552	0.874676	0.777025	0.988879	20	25.6888548622803	21.2937	28.8295	34.0418118554342	32.9288	35.1215	14.5766004640445	9.98369	30.9631
Nitrogen	M. gracile	15	0.32978	0.21978	0.473018	0.26408	0.951558	0.294217	0.145045	0.546552	0.874676	0.777025	0.988879	80	30.1340037416443	28.2266	31.9469	34.3672186702945	33.2045	34.9235	8.84237548776514	6.64671	12.6636
Nitrogen	M. gracile	15	0.32978	0.21978	0.473018	0.26408	0.951558	0.294217	0.145045	0.546552	0.874676	0.777025	0.988879	400	30.573322682781	29.4639	31.9159	34.5177985171674	33.3108	34.9348	9.3316372312777	7.63523	11.2239
Nitrogen	M. gracile	15	0.32978	0.21978	0.473018	0.26408	0.951558	0.294217	0.145045	0.546552	0.874676	0.777025	0.988879	800	29.0876543480447	28.0476	30.305	34.668791395681	33.7419	34.9983	8.78197764293868	7.5081	9.81687
Nitrogen	M. gracile	15	0.32978	0.21978	0.473018	0.26408	0.951558	0.294217	0.145045	0.546552	0.874676	0.777025	0.988879	0.5	31.4100280808501	29.2466	33.0115	34.3665627731028	33.2104	34.9297	7.33414599795089	4.89803	13.4214
Nitrogen	S. arcuatus	15	0.0975723	0.263287	0.194916	0.10115	0.443389	0.782708	0.326118	1.5727	0.657591	0.588735	0.74454	1	26.3580682542882	25.1476	27.9927	30.9544783662483	29.413	31.8347	6.60938897512917	4.82308	8.58363
Nitrogen	S. arcuatus	15	0.0975723	0.263287	0.194916	0.10115	0.443389	0.782708	0.326118	1.5727	0.657591	0.588735	0.74454	2	25.0067499612354	17.697	27.7256	33.3561849670133	31.9174	34.8753	11.4306347404693	8.11398	24.8567
Nitrogen	S. arcuatus	15	0.0975723	0.263287	0.194916	0.10115	0.443389	0.782708	0.326118	1.5727	0.657591	0.588735	0.74454	5	27.6477706233347	26.2175	29.3858	32.0439864058144	31.7163	32.4956	6.39255137535351	4.88927	8.2703
Nitrogen	S. arcuatus	15	0.0975723	0.263287	0.194916	0.10115	0.443389	0.782708	0.326118	1.5727	0.657591	0.588735	0.74454	20	22.853372333684	15.0204	26.0872	33.6723684499443	32.3697	35.0937	15.1536408884157	10.6301	30.3557
Nitrogen	S. arcuatus	15	0.0975723	0.263287	0.194916	0.10115	0.443389	0.782708	0.326118	1.5727	0.657591	0.588735	0.74454	80	27.1972764522666	25.1074	28.7568	32.2004493730744	31.6385	33.1679	7.0555468275565	5.3015	10.7838
Nitrogen	S. arcuatus	15	0.0975723	0.263287	0.194916	0.10115	0.443389	0.782708	0.326118	1.5727	0.657591	0.588735	0.74454	400	24.0626541538483	19.3376	26.2705	33.2288032980467	32.1292	34.2915	12.5978547399335	9.67906	21.6099
Nitrogen	S. arcuatus	15	0.0975723	0.263287	0.194916	0.10115	0.443389	0.782708	0.326118	1.5727	0.657591	0.588735	0.74454	800	27.164358478679	26.4509	28.1556	32.3784509655257	32.2162	32.5873	7.64890658571042	6.96694	8.32351
Nitrogen	S. arcuatus	15	0.0975723	0.263287	0.194916	0.10115	0.443389	0.782708	0.326118	1.5727	0.657591	0.588735	0.74454	0.5	22.541064662437	11.371	26.4141	33.7770404077602	32.3729	35.6656	15.9839697425562	10.3734	36.7278
Nitrogen	Oocystis sp.	15	0.0479077	0.242921	0.176592	0.10402	0.313175	0.961591	0.510794	1.77939	0.412507	0.381041	0.450277	1	18.7686857402751	4.06535	23.4956	28.916766518299	27.3504	31.0228	14.6037179094973	7.57907	38.0332
Nitrogen	Oocystis sp.	15	0.0479077	0.242921	0.176592	0.10402	0.313175	0.961591	0.510794	1.77939	0.412507	0.381041	0.450277	2	26.0653469672528	22.0879	28.9268	31.726295646941	30.9189	32.6538	8.81371840742396	6.07887	17.2411
Nitrogen	Oocystis sp.	15	0.0479077	0.242921	0.176592	0.10402	0.313175	0.961591	0.510794	1.77939	0.412507	0.381041	0.450277	5	27.1964121142117	24.4321	29.4687	31.1291433252067	29.5101	31.9081	7.44801202094284	4.97642	12.7231
Nitrogen	Oocystis sp.	15	0.0479077	0.242921	0.176592	0.10402	0.313175	0.961591	0.510794	1.77939	0.412507	0.381041	0.450277	20	26.1601331873363	24.0103	28.7818	31.797391345162	31.2875	32.2344	8.95387609505601	7.02781	12.9381
Nitrogen	Oocystis sp.	15	0.0479077	0.242921	0.176592	0.10402	0.313175	0.961591	0.510794	1.77939	0.412507	0.381041	0.450277	80	26.6963903092148	25.6111	28.2515	32.837448311856	32.3882	33.5072	8.82143154280677	7.51604	10.5541
Nitrogen	Oocystis sp.	15	0.0479077	0.242921	0.176592	0.10402	0.313175	0.961591	0.510794	1.77939	0.412507	0.381041	0.450277	400	25.065218434353	23.2606	26.3574	34.0671863887295	33.4524	34.734	11.9746306891659	10.2229	15.1839
Nitrogen	Oocystis sp.	15	0.0479077	0.242921	0.176592	0.10402	0.313175	0.961591	0.510794	1.77939	0.412507	0.381041	0.450277	800	25.864775311533	24.2985	27.2948	33.700030274358	32.8676	34.5864	10.7918675359277	8.87955	14.0048
Nitrogen	Oocystis sp.	15	0.0479077	0.242921	0.176592	0.10402	0.313175	0.961591	0.510794	1.77939	0.412507	0.381041	0.450277	0.5	19.3646896915271	7.5016	23.3408	28.44571180111	27.1315	30.4193	13.1273076281812	7.39821	33.6202
Nitrogen	P. boryanum	15	0.21203	0.283179	0.263834	0.104165	1.71178	0.588146	0.0796411	1.56879	0.670151	0.570447	0.829295	1	25.358294060987	17.0774	28.4239	35.6859079909628	34.6535	39.0282	15.2202825984959	10.4505	34.1071
Nitrogen	P. boryanum	15	0.21203	0.283179	0.263834	0.104165	1.71178	0.588146	0.0796411	1.56879	0.670151	0.570447	0.829295	2	28.6465587613932	20.3308	54.6815	36.8984635362916	34.9637	68.1362	13.3229293331512	7.5628	45.3558
Nitrogen	P. boryanum	15	0.21203	0.283179	0.263834	0.104165	1.71178	0.588146	0.0796411	1.56879	0.670151	0.570447	0.829295	5	28.9257417262323	25.6271	31.6269	35.149772495916	34.4153	37.0997	9.39462752763863	6.75207	16.8747
Nitrogen	P. boryanum	15	0.21203	0.283179	0.263834	0.104165	1.71178	0.588146	0.0796411	1.56879	0.670151	0.570447	0.829295	20	NA	28.1916	71.9697	NA	0	77.5311	NA	0	48.8903
Nitrogen	P. boryanum	15	0.21203	0.283179	0.263834	0.104165	1.71178	0.588146	0.0796411	1.56879	0.670151	0.570447	0.829295	80	33.4125772617831	29.5092	63.9629	NA	37.7843	74.3866	18.5586483206612	10.9235	36.8311
Nitrogen	P. boryanum	15	0.21203	0.283179	0.263834	0.104165	1.71178	0.588146	0.0796411	1.56879	0.670151	0.570447	0.829295	400	30.6073837043632	29.4443	32.0508	35.5110823570153	35.2271	36.0124	7.72624135831858	6.56936	8.95243
Nitrogen	P. boryanum	15	0.21203	0.283179	0.263834	0.104165	1.71178	0.588146	0.0796411	1.56879	0.670151	0.570447	0.829295	800	29.8893418281883	29.2464	30.8527	36.4496196790758	35.9326	37.0921	9.26173709478957	8.29723	10.354
Nitrogen	P. boryanum	15	0.21203	0.283179	0.263834	0.104165	1.71178	0.588146	0.0796411	1.56879	0.670151	0.570447	0.829295	0.5	28.0816354732827	21.5214	57.0626	NA	36.3295	70.6267	19.6203564624633	11.6417	55.0206
Nitrogen	F. saprophila	24	5.96039	0.55263	5.32884	2.13135	15.6186	0.0314695	0.011054	0.0733039	1.54296	1.07948	2.08358	80	24.2627735407073	21.5233	25.7759	29.307584402859	28.3396	31.2072	7.40363329838015	4.83632	13.8927
Nitrogen	F. saprophila	24	5.96039	0.55263	5.32884	2.13135	15.6186	0.0314695	0.011054	0.0733039	1.54296	1.07948	2.08358	400	23.6338909149564	12.525	27.0916	32.3868096380913	31.2654	37.6768	13.2935104030392	8.23536	37.9685
Nitrogen	F. saprophila	24	5.96039	0.55263	5.32884	2.13135	15.6186	0.0314695	0.011054	0.0733039	1.54296	1.07948	2.08358	800	24.7453033091391	20.6618	27.2046	32.6485902131657	31.9001	34.7432	11.6260150974218	8.60487	22.3583
Nitrogen	F. crotonensis	24	8.87492	0.64391	10.9565	5.23359	22.7259	0.0166657	0.00809405	0.0324129	1.27978	1.0132	1.62271	80	22.4191300742117	10.9195	25.4192	27.9757561428155	27.0424	34.137	8.32724657338715	4.80526	30.6952
Nitrogen	F. crotonensis	24	8.87492	0.64391	10.9565	5.23359	22.7259	0.0166657	0.00809405	0.0324129	1.27978	1.0132	1.62271	400	22.5125907091894	20.723	24.7329	27.9761819129097	27.7683	28.1753	10.8290556080378	8.29869	18.176
Nitrogen	F. crotonensis	24	8.87492	0.64391	10.9565	5.23359	22.7259	0.0166657	0.00809405	0.0324129	1.27978	1.0132	1.62271	800	21.2264920023779	18.6738	23.7965	28.0051619906902	27.7165	28.3945	12.3891889767113	8.87602	26.9472
Nitrogen	Coelastrum sp.	28	0.336116	0.395108	0.291958	0.152661	0.66011	0.513302	0.230669	0.943897	1.5197	1.32939	1.74026	1	24.8031809124125	23.5794	26.0269	30.2749329567809	28.9617	31.5775	7.54449040279334	5.53662	10.0474
Nitrogen	Coelastrum sp.	28	0.336116	0.395108	0.291958	0.152661	0.66011	0.513302	0.230669	0.943897	1.5197	1.32939	1.74026	2	27.6611161017263	26.6725	28.5923	31.7566228808608	31.3059	32.1371	5.42381973737798	4.50203	6.49926
Nitrogen	Coelastrum sp.	28	0.336116	0.395108	0.291958	0.152661	0.66011	0.513302	0.230669	0.943897	1.5197	1.32939	1.74026	5	27.9627688158196	26.6162	29.582	31.9877665883138	31.7808	32.1965	6.29336101370241	5.02048	7.51192
Nitrogen	Coelastrum sp.	28	0.336116	0.395108	0.291958	0.152661	0.66011	0.513302	0.230669	0.943897	1.5197	1.32939	1.74026	20	27.4824279762976	26.6123	28.7804	32.6796689467443	32.3158	33.2306	7.3300771349142	6.14228	8.68545
Nitrogen	Coelastrum sp.	28	0.336116	0.395108	0.291958	0.152661	0.66011	0.513302	0.230669	0.943897	1.5197	1.32939	1.74026	80	26.404014193977	25.9027	26.9186	33.0192364048541	32.7505	33.3563	8.86190879080497	8.21716	9.62117
Nitrogen	Coelastrum sp.	28	0.336116	0.395108	0.291958	0.152661	0.66011	0.513302	0.230669	0.943897	1.5197	1.32939	1.74026	400	27.7602544376299	27.0217	28.9223	32.5315658090162	32.3007	32.8036	7.05370761010795	6.12336	7.77783
Nitrogen	Coelastrum sp.	28	0.336116	0.395108	0.291958	0.152661	0.66011	0.513302	0.230669	0.943897	1.5197	1.32939	1.74026	800	26.3780282046221	23.4158	28.4881	33.3554693011018	32.3867	34.5846	10.1014789936074	7.31746	16.4215
Nitrogen	Coelastrum sp.	28	0.336116	0.395108	0.291958	0.152661	0.66011	0.513302	0.230669	0.943897	1.5197	1.32939	1.74026	0.5	27.1531448291814	24.8758	62.3068	31.5474370289544	30.5561	60.3205	5.68462156117604	3.77107	11.77
Nitrogen	M. aeruginosa st. 1	28	7.98515	1.53128	14.3897	10.7812	18.6618	0.0208609	0.0150789	0.0277062	1.47758	1.35342	1.62773	80	23.9777489049264	18.4541	26.4019	31.7355085728823	30.6981	33.7226	10.7988998922585	7.666	21.9461
Nitrogen	M. aeruginosa st. 1	28	7.98515	1.53128	14.3897	10.7812	18.6618	0.0208609	0.0150789	0.0277062	1.47758	1.35342	1.62773	400	32.2065350475142	29.689	62.2151	NA	37.4475	72.2695	13.0671026312773	9.01056	27.6557
Nitrogen	M. aeruginosa st. 1	28	7.98515	1.53128	14.3897	10.7812	18.6618	0.0208609	0.0150789	0.0277062	1.47758	1.35342	1.62773	800	NA	32.0208	67.4387	NA	39.2355	75.2744	13.8485433622975	8.48511	22.7879
Nitrogen	M. aeruginosa st. 2	28	36.6931	0.85934	72.7119	-364.309	658.747	0.00301198	0.000482738	0.0103475	0.813461	0.035036	2.07181	400	25.630860616694	23.698	28.2447	31.115185865647	29.6948	31.9299	8.3290211930625	6.11819	12.3311
Nitrogen	M. aeruginosa st. 2	28	36.6931	0.85934	72.7119	-364.309	658.747	0.00301198	0.000482738	0.0103475	0.813461	0.035036	2.07181	800	27.4215092696903	24.3113	29.6279	31.9475905058937	31.5441	32.4944	8.29875496521368	5.77881	14.0587
Nitrogen	T. minimum	28	0.221558	0.25277	0.33379	0.196958	0.63355	0.42839	0.225526	0.741974	0.8657	0.774394	0.969555	1	25.4904643106285	23.6462	27.1566	29.8089877353496	28.4796	31.5292	5.76046462887864	3.73169	8.76591
Nitrogen	T. minimum	28	0.221558	0.25277	0.33379	0.196958	0.63355	0.42839	0.225526	0.741974	0.8657	0.774394	0.969555	2	27.7734542245922	26.4099	29.5072	30.8932940286657	29.0508	31.8539	4.1241177074557	2.67271	5.75948
Nitrogen	T. minimum	28	0.221558	0.25277	0.33379	0.196958	0.63355	0.42839	0.225526	0.741974	0.8657	0.774394	0.969555	5	26.4479535791729	25.3255	28.0145	31.0800220625839	29.5955	31.8666	6.29211723249457	4.71384	7.68988
Nitrogen	T. minimum	28	0.221558	0.25277	0.33379	0.196958	0.63355	0.42839	0.225526	0.741974	0.8657	0.774394	0.969555	20	29.9360912704228	27.897	32.1406	33.8198445321089	30.8567	34.8832	6.4603704388784	4.66389	8.24938
Nitrogen	T. minimum	28	0.221558	0.25277	0.33379	0.196958	0.63355	0.42839	0.225526	0.741974	0.8657	0.774394	0.969555	80	26.7522383456833	25.2551	28.1983	34.6003930791713	34.0112	35.0877	10.506332657278	9.15479	12.5323
Nitrogen	T. minimum	28	0.221558	0.25277	0.33379	0.196958	0.63355	0.42839	0.225526	0.741974	0.8657	0.774394	0.969555	400	27.1202136817106	26.05	28.7259	33.2323230677592	30.4527	34.7571	8.47916184786978	6.28046	9.88624
Nitrogen	T. minimum	28	0.221558	0.25277	0.33379	0.196958	0.63355	0.42839	0.225526	0.741974	0.8657	0.774394	0.969555	800	26.8914548163148	25.5082	29.4107	33.0810531672375	30.1288	34.7202	8.85059026609293	6.27216	11.2059
Nitrogen	T. minimum	28	0.221558	0.25277	0.33379	0.196958	0.63355	0.42839	0.225526	0.741974	0.8657	0.774394	0.969555	0.5	26.5626795860877	25.5828	27.8275	30.648278031422	29.111	31.7654	5.45694938932214	3.87897	6.82585
Nitrogen	N. palea (G)	28	4.39197	0.228589	2.35346	1.07962	5.01573	0.0542447	0.0266316	0.119887	2.16684	1.81861	2.57522	1	25.8060136255653	22.7976	42.7546	31.4010769007016	30.2956	34.5437	7.22117104792655	5.25627	13.873
Nitrogen	N. palea (G)	28	4.39197	0.228589	2.35346	1.07962	5.01573	0.0542447	0.0266316	0.119887	2.16684	1.81861	2.57522	2	26.1910684416034	24.7128	27.5825	31.6006801892852	30.9312	32.2754	7.03757336768265	5.74254	8.97292
Nitrogen	N. palea (G)	28	4.39197	0.228589	2.35346	1.07962	5.01573	0.0542447	0.0266316	0.119887	2.16684	1.81861	2.57522	5	27.9910338050733	27.2606	28.8122	31.9332763965337	31.6869	32.1739	5.31781612291609	4.54945	6.1485
Nitrogen	N. palea (G)	28	4.39197	0.228589	2.35346	1.07962	5.01573	0.0542447	0.0266316	0.119887	2.16684	1.81861	2.57522	20	25.9365118037841	24.052	27.2905	31.4004598260226	30.6224	32.2191	7.17228960562491	5.82223	9.93307
Nitrogen	N. palea (G)	28	4.39197	0.228589	2.35346	1.07962	5.01573	0.0542447	0.0266316	0.119887	2.16684	1.81861	2.57522	80	29.3066035470572	28.0779	31.1215	35.0301190309699	34.7226	35.4696	8.35789817976659	7.10692	10.0264
Nitrogen	N. palea (G)	28	4.39197	0.228589	2.35346	1.07962	5.01573	0.0542447	0.0266316	0.119887	2.16684	1.81861	2.57522	400	28.4426274979015	27.6281	29.3601	34.9918518251067	34.7178	35.313	9.10226400072596	8.23336	10.2942
Nitrogen	N. palea (G)	28	4.39197	0.228589	2.35346	1.07962	5.01573	0.0542447	0.0266316	0.119887	2.16684	1.81861	2.57522	800	29.3618796376936	28.7698	29.9667	34.9940194778663	34.8693	35.1317	8.292790243073	7.81262	8.84572
Nitrogen	N. palea (G)	28	4.39197	0.228589	2.35346	1.07962	5.01573	0.0542447	0.0266316	0.119887	2.16684	1.81861	2.57522	0.5	27.8174469301509	26.5713	29.078	31.6543545752974	31.0261	32.198	4.83558655752445	3.76343	5.96873
Nitrogen	S. armatus	28	0.19556	0.341897	0.160599	0.074031	0.625465	0.922595	0.215325	1.97901	1.24149	1.07899	1.47156	1	26.1012629802234	16.7305	29.6896	36.7779676876223	35.1274	46.6374	15.524652900516	10.3293	41.1518
Nitrogen	S. armatus	28	0.19556	0.341897	0.160599	0.074031	0.625465	0.922595	0.215325	1.97901	1.24149	1.07899	1.47156	2	28.0069982700792	25.9362	29.6708	35.8533660559817	35.1586	37.3645	11.1459481879178	9.02272	15.962
Nitrogen	S. armatus	28	0.19556	0.341897	0.160599	0.074031	0.625465	0.922595	0.215325	1.97901	1.24149	1.07899	1.47156	5	26.6046919392374	20.9111	29.4337	35.6128339322723	34.6827	38.8903	13.3622924873903	9.54263	28.1863
Nitrogen	S. armatus	28	0.19556	0.341897	0.160599	0.074031	0.625465	0.922595	0.215325	1.97901	1.24149	1.07899	1.47156	20	26.077536192256	23.1783	27.8995	36.2735958669432	35.3689	38.0974	14.1468388759702	11.3412	21.4052
Nitrogen	S. armatus	28	0.19556	0.341897	0.160599	0.074031	0.625465	0.922595	0.215325	1.97901	1.24149	1.07899	1.47156	80	29.8569742366134	28.9408	30.8028	35.752037139272	35.5078	36.1083	10.530832278792	9.64779	11.6191
Nitrogen	S. armatus	28	0.19556	0.341897	0.160599	0.074031	0.625465	0.922595	0.215325	1.97901	1.24149	1.07899	1.47156	400	27.9196154642827	27.2981	28.5725	36.3599078911097	35.9821	36.8357	11.3970401005985	10.5387	12.4967
Nitrogen	S. armatus	28	0.19556	0.341897	0.160599	0.074031	0.625465	0.922595	0.215325	1.97901	1.24149	1.07899	1.47156	800	28.1192821178673	27.4008	28.8314	35.7541061052107	35.4133	36.2086	10.2643148205264	9.37113	11.4043
Nitrogen	S. armatus	28	0.19556	0.341897	0.160599	0.074031	0.625465	0.922595	0.215325	1.97901	1.24149	1.07899	1.47156	0.5	27.4794921479786	24.3506	30.5157	35.7571140925604	35.03	37.7104	12.7844386379864	9.66853	21.3476
Nitrogen	L. subsalsa	28	0.081988	0.411874	0.0702594	0.030664	0.206887	2.16661	0.759011	4.6694	1.43582	1.24594	1.66012	1	27.8949653088035	26.2675	29.1509	32.6377832217436	31.9085	33.879	6.42163714268641	4.83663	8.99371
Nitrogen	L. subsalsa	28	0.081988	0.411874	0.0702594	0.030664	0.206887	2.16661	0.759011	4.6694	1.43582	1.24594	1.66012	2	28.4522995200062	26.9708	29.5417	32.5843791436431	31.9617	33.8211	5.65682930887573	4.19551	8.1021
Nitrogen	L. subsalsa	28	0.081988	0.411874	0.0702594	0.030664	0.206887	2.16661	0.759011	4.6694	1.43582	1.24594	1.66012	5	28.6207941744202	27.3317	29.7004	32.9992071196822	32.3067	34.2084	6.0228899359351	4.47292	8.20602
Nitrogen	L. subsalsa	28	0.081988	0.411874	0.0702594	0.030664	0.206887	2.16661	0.759011	4.6694	1.43582	1.24594	1.66012	20	27.6936288309171	26.3958	28.7521	32.403598323022	31.9077	33.2652	6.41614589260458	5.10329	8.53464
Nitrogen	L. subsalsa	28	0.081988	0.411874	0.0702594	0.030664	0.206887	2.16661	0.759011	4.6694	1.43582	1.24594	1.66012	80	27.1791006016149	25.2401	28.619	34.3875760872743	33.6813	35.2338	9.782465302078	8.07598	12.9995
Nitrogen	L. subsalsa	28	0.081988	0.411874	0.0702594	0.030664	0.206887	2.16661	0.759011	4.6694	1.43582	1.24594	1.66012	400	28.270525313702	27.6662	28.8968	33.7815088753255	33.1823	34.53	7.412310346174	6.44056	8.48079
Nitrogen	L. subsalsa	28	0.081988	0.411874	0.0702594	0.030664	0.206887	2.16661	0.759011	4.6694	1.43582	1.24594	1.66012	800	28.6765198803169	27.6536	29.9467	33.3901803359359	32.5615	34.4875	7.47606927122512	5.65831	9.12377
Nitrogen	L. subsalsa	28	0.081988	0.411874	0.0702594	0.030664	0.206887	2.16661	0.759011	4.6694	1.43582	1.24594	1.66012	0.5	28.4407192717136	26.5416	29.6919	32.661751752874	31.8863	34.0327	5.79464083952445	4.15878	8.7878
Nitrogen	N. palea (C)	28	0.383994	0.294948	0.244007	0.146882	0.4562	0.553867	0.312266	0.901797	1.98663	1.80709	2.19276	1	29.4717134940186	22.5287	32.1057	34.1184291622456	32.8912	35.8349	9.40125051773485	5.38848	25.2668
Nitrogen	N. palea (C)	28	0.383994	0.294948	0.244007	0.146882	0.4562	0.553867	0.312266	0.901797	1.98663	1.80709	2.19276	2	31.294633313062	28.828	32.9435	34.8137734551143	34.3095	35.3976	5.92044721216998	4.13248	10.5776
Nitrogen	N. palea (C)	28	0.383994	0.294948	0.244007	0.146882	0.4562	0.553867	0.312266	0.901797	1.98663	1.80709	2.19276	5	31.2504064069243	28.5962	32.8928	34.3103131207292	33.1311	34.9794	6.5006601631503	4.10923	13.1826
Nitrogen	N. palea (C)	28	0.383994	0.294948	0.244007	0.146882	0.4562	0.553867	0.312266	0.901797	1.98663	1.80709	2.19276	20	30.838184278242	28.2011	32.6565	34.3255720150378	33.1567	34.9471	8.34619339284285	5.48732	16.7119
Nitrogen	N. palea (C)	28	0.383994	0.294948	0.244007	0.146882	0.4562	0.553867	0.312266	0.901797	1.98663	1.80709	2.19276	80	30.3893890790539	29.3163	31.631	34.9021625814074	34.718	35.057	8.63774930622627	7.5831	10.0719
Nitrogen	N. palea (C)	28	0.383994	0.294948	0.244007	0.146882	0.4562	0.553867	0.312266	0.901797	1.98663	1.80709	2.19276	400	29.5249265254113	28.7253	30.3556	34.9266863935224	34.7816	35.0541	9.79960400247668	9.00078	10.8947
Nitrogen	N. palea (C)	28	0.383994	0.294948	0.244007	0.146882	0.4562	0.553867	0.312266	0.901797	1.98663	1.80709	2.19276	800	30.0564679195249	28.6605	31.4759	34.5449977791845	33.4037	34.9495	9.0475048297201	7.4077	10.949
Nitrogen	N. palea (C)	28	0.383994	0.294948	0.244007	0.146882	0.4562	0.553867	0.312266	0.901797	1.98663	1.80709	2.19276	0.5	31.2462924521033	30.1014	32.5892	34.0815157800916	32.7616	34.877	3.82815889588354	2.50693	5.60495
Nitrogen	M. gracile	28	1.01846	0.239437	0.770538	0.416097	1.58157	0.171438	0.0853698	0.31629	1.58638	1.40376	1.80221	1	28.8236115980363	17.9466	32.319	34.8457407216079	33.9524	40.2065	11.7344179582965	6.65773	34.3756
Nitrogen	M. gracile	28	1.01846	0.239437	0.770538	0.416097	1.58157	0.171438	0.0853698	0.31629	1.58638	1.40376	1.80221	2	31.6175447549753	29.5987	33.0977	34.3774059589305	33.203	34.9346	5.86445363660347	4.03638	9.05642
Nitrogen	M. gracile	28	1.01846	0.239437	0.770538	0.416097	1.58157	0.171438	0.0853698	0.31629	1.58638	1.40376	1.80221	5	30.5700087395262	27.6389	32.5311	34.2426072332167	33.0662	34.9977	7.40861186499097	4.87876	14.0364
Nitrogen	M. gracile	28	1.01846	0.239437	0.770538	0.416097	1.58157	0.171438	0.0853698	0.31629	1.58638	1.40376	1.80221	20	25.6888548622803	21.2937	28.8295	34.0418118554342	32.9288	35.1215	14.5766004640445	9.98369	30.9631
Nitrogen	M. gracile	28	1.01846	0.239437	0.770538	0.416097	1.58157	0.171438	0.0853698	0.31629	1.58638	1.40376	1.80221	80	30.1340037416443	28.2266	31.9469	34.3672186702945	33.2045	34.9235	8.84237548776514	6.64671	12.6636
Nitrogen	M. gracile	28	1.01846	0.239437	0.770538	0.416097	1.58157	0.171438	0.0853698	0.31629	1.58638	1.40376	1.80221	400	30.573322682781	29.4639	31.9159	34.5177985171674	33.3108	34.9348	9.3316372312777	7.63523	11.2239
Nitrogen	M. gracile	28	1.01846	0.239437	0.770538	0.416097	1.58157	0.171438	0.0853698	0.31629	1.58638	1.40376	1.80221	800	29.0876543480447	28.0476	30.305	34.668791395681	33.7419	34.9983	8.78197764293868	7.5081	9.81687
Nitrogen	M. gracile	28	1.01846	0.239437	0.770538	0.416097	1.58157	0.171438	0.0853698	0.31629	1.58638	1.40376	1.80221	0.5	31.4100280808501	29.2466	33.0115	34.3665627731028	33.2104	34.9297	7.33414599795089	4.89803	13.4214
Nitrogen	S. arcuatus	28	0.080777	0.422288	0.0752058	0.0422659	0.146122	2.02409	1.13487	3.33453	1.51004	1.3762	1.66036	1	26.3580682542882	25.1476	27.9927	30.9544783662483	29.413	31.8347	6.60938897512917	4.82308	8.58363
Nitrogen	S. arcuatus	28	0.080777	0.422288	0.0752058	0.0422659	0.146122	2.02409	1.13487	3.33453	1.51004	1.3762	1.66036	2	25.0067499612354	17.697	27.7256	33.3561849670133	31.9174	34.8753	11.4306347404693	8.11398	24.8567
Nitrogen	S. arcuatus	28	0.080777	0.422288	0.0752058	0.0422659	0.146122	2.02409	1.13487	3.33453	1.51004	1.3762	1.66036	5	27.6477706233347	26.2175	29.3858	32.0439864058144	31.7163	32.4956	6.39255137535351	4.88927	8.2703
Nitrogen	S. arcuatus	28	0.080777	0.422288	0.0752058	0.0422659	0.146122	2.02409	1.13487	3.33453	1.51004	1.3762	1.66036	20	22.853372333684	15.0204	26.0872	33.6723684499443	32.3697	35.0937	15.1536408884157	10.6301	30.3557
Nitrogen	S. arcuatus	28	0.080777	0.422288	0.0752058	0.0422659	0.146122	2.02409	1.13487	3.33453	1.51004	1.3762	1.66036	80	27.1972764522666	25.1074	28.7568	32.2004493730744	31.6385	33.1679	7.0555468275565	5.3015	10.7838
Nitrogen	S. arcuatus	28	0.080777	0.422288	0.0752058	0.0422659	0.146122	2.02409	1.13487	3.33453	1.51004	1.3762	1.66036	400	24.0626541538483	19.3376	26.2705	33.2288032980467	32.1292	34.2915	12.5978547399335	9.67906	21.6099
Nitrogen	S. arcuatus	28	0.080777	0.422288	0.0752058	0.0422659	0.146122	2.02409	1.13487	3.33453	1.51004	1.3762	1.66036	800	27.164358478679	26.4509	28.1556	32.3784509655257	32.2162	32.5873	7.64890658571042	6.96694	8.32351
Nitrogen	S. arcuatus	28	0.080777	0.422288	0.0752058	0.0422659	0.146122	2.02409	1.13487	3.33453	1.51004	1.3762	1.66036	0.5	22.541064662437	11.371	26.4141	33.7770404077602	32.3729	35.6656	15.9839697425562	10.3734	36.7278
Nitrogen	Oocystis sp.	28	0.349815	0.410408	0.60876	0.333023	1.2579	0.270996	0.123606	0.515475	0.824299	0.71704	0.945501	1	18.7686857402751	4.06535	23.4956	28.916766518299	27.3504	31.0228	14.6037179094973	7.57907	38.0332
Nitrogen	Oocystis sp.	28	0.349815	0.410408	0.60876	0.333023	1.2579	0.270996	0.123606	0.515475	0.824299	0.71704	0.945501	2	26.0653469672528	22.0879	28.9268	31.726295646941	30.9189	32.6538	8.81371840742396	6.07887	17.2411
Nitrogen	Oocystis sp.	28	0.349815	0.410408	0.60876	0.333023	1.2579	0.270996	0.123606	0.515475	0.824299	0.71704	0.945501	5	27.1964121142117	24.4321	29.4687	31.1291433252067	29.5101	31.9081	7.44801202094284	4.97642	12.7231
Nitrogen	Oocystis sp.	28	0.349815	0.410408	0.60876	0.333023	1.2579	0.270996	0.123606	0.515475	0.824299	0.71704	0.945501	20	26.1601331873363	24.0103	28.7818	31.797391345162	31.2875	32.2344	8.95387609505601	7.02781	12.9381
Nitrogen	Oocystis sp.	28	0.349815	0.410408	0.60876	0.333023	1.2579	0.270996	0.123606	0.515475	0.824299	0.71704	0.945501	80	26.6963903092148	25.6111	28.2515	32.837448311856	32.3882	33.5072	8.82143154280677	7.51604	10.5541
Nitrogen	Oocystis sp.	28	0.349815	0.410408	0.60876	0.333023	1.2579	0.270996	0.123606	0.515475	0.824299	0.71704	0.945501	400	25.065218434353	23.2606	26.3574	34.0671863887295	33.4524	34.734	11.9746306891659	10.2229	15.1839
Nitrogen	Oocystis sp.	28	0.349815	0.410408	0.60876	0.333023	1.2579	0.270996	0.123606	0.515475	0.824299	0.71704	0.945501	800	25.864775311533	24.2985	27.2948	33.700030274358	32.8676	34.5864	10.7918675359277	8.87955	14.0048
Nitrogen	Oocystis sp.	28	0.349815	0.410408	0.60876	0.333023	1.2579	0.270996	0.123606	0.515475	0.824299	0.71704	0.945501	0.5	19.3646896915271	7.5016	23.3408	28.44571180111	27.1315	30.4193	13.1273076281812	7.39821	33.6202
Nitrogen	P. boryanum	28	1.34591	0.246507	0.843828	0.298463	2.85527	0.156865	0.046546	0.455497	1.64405	1.36739	2.00723	1	25.358294060987	17.0774	28.4239	35.6859079909628	34.6535	39.0282	15.2202825984959	10.4505	34.1071
Nitrogen	P. boryanum	28	1.34591	0.246507	0.843828	0.298463	2.85527	0.156865	0.046546	0.455497	1.64405	1.36739	2.00723	2	28.6465587613932	20.3308	54.6815	36.8984635362916	34.9637	68.1362	13.3229293331512	7.5628	45.3558
Nitrogen	P. boryanum	28	1.34591	0.246507	0.843828	0.298463	2.85527	0.156865	0.046546	0.455497	1.64405	1.36739	2.00723	5	28.9257417262323	25.6271	31.6269	35.149772495916	34.4153	37.0997	9.39462752763863	6.75207	16.8747
Nitrogen	P. boryanum	28	1.34591	0.246507	0.843828	0.298463	2.85527	0.156865	0.046546	0.455497	1.64405	1.36739	2.00723	20	NA	28.1916	71.9697	NA	0	77.5311	NA	0	48.8903
Nitrogen	P. boryanum	28	1.34591	0.246507	0.843828	0.298463	2.85527	0.156865	0.046546	0.455497	1.64405	1.36739	2.00723	80	33.4125772617831	29.5092	63.9629	NA	37.7843	74.3866	18.5586483206612	10.9235	36.8311
Nitrogen	P. boryanum	28	1.34591	0.246507	0.843828	0.298463	2.85527	0.156865	0.046546	0.455497	1.64405	1.36739	2.00723	400	30.6073837043632	29.4443	32.0508	35.5110823570153	35.2271	36.0124	7.72624135831858	6.56936	8.95243
Nitrogen	P. boryanum	28	1.34591	0.246507	0.843828	0.298463	2.85527	0.156865	0.046546	0.455497	1.64405	1.36739	2.00723	800	29.8893418281883	29.2464	30.8527	36.4496196790758	35.9326	37.0921	9.26173709478957	8.29723	10.354
Nitrogen	P. boryanum	28	1.34591	0.246507	0.843828	0.298463	2.85527	0.156865	0.046546	0.455497	1.64405	1.36739	2.00723	0.5	28.0816354732827	21.5214	57.0626	NA	36.3295	70.6267	19.6203564624633	11.6417	55.0206
Nitrogen	E. elegans	28	12.8921	0.334956	10.7331	1.60884	41.2643	0.0134837	0.00351828	0.0998088	1.15003	0.708744	1.9836	1	26.6538836102602	24.4147	28.8709	28.5186365790396	28.0164	31.4286	2.56548577271779	0.959606	7.29805
Nitrogen	E. elegans	28	12.8921	0.334956	10.7331	1.60884	41.2643	0.0134837	0.00351828	0.0998088	1.15003	0.708744	1.9836	2	26.6168764715595	23.218	82.5668	28.4770561134634	27.9412	76.5087	2.9737279938682	0	16.1736
Nitrogen	E. elegans	28	12.8921	0.334956	10.7331	1.60884	41.2643	0.0134837	0.00351828	0.0998088	1.15003	0.708744	1.9836	5	27.6059479794692	26.7314	29.4135	30.0360038991078	28.2478	31.7568	2.97472031040932	1.4984	4.20131
Nitrogen	E. elegans	28	12.8921	0.334956	10.7331	1.60884	41.2643	0.0134837	0.00351828	0.0998088	1.15003	0.708744	1.9836	20	28.368467311266	27.4401	29.6524	31.3145035662133	29.7396	31.9145	3.97020753925071	2.85616	4.68232
Nitrogen	E. elegans	28	12.8921	0.334956	10.7331	1.60884	41.2643	0.0134837	0.00351828	0.0998088	1.15003	0.708744	1.9836	80	27.2565242273892	11.3834	69.3984	38.1802634265306	34.1529	74.0951	18.5626437690801	0	55.5053
Nitrogen	E. elegans	28	12.8921	0.334956	10.7331	1.60884	41.2643	0.0134837	0.00351828	0.0998088	1.15003	0.708744	1.9836	400	26.5489242529183	24.3161	28.5936	33.983765679002	32.998	34.918	10.6303112734056	8.22115	15.6763
Nitrogen	E. elegans	28	12.8921	0.334956	10.7331	1.60884	41.2643	0.0134837	0.00351828	0.0998088	1.15003	0.708744	1.9836	800	27.605704049004	23.8692	29.855	34.8788214840513	34.0831	36.4112	10.5649277006955	7.82617	18.7715
Nitrogen	F. saprophila	28	15.8618	0.554531	12.7585	4.23937	35.3342	0.0128948	0.00493599	0.036533	1.68968	1.07401	2.50351	80	24.2627735407073	21.5233	25.7759	29.307584402859	28.3396	31.2072	7.40363329838015	4.83632	13.8927
Nitrogen	F. saprophila	28	15.8618	0.554531	12.7585	4.23937	35.3342	0.0128948	0.00493599	0.036533	1.68968	1.07401	2.50351	400	23.6338909149564	12.525	27.0916	32.3868096380913	31.2654	37.6768	13.2935104030392	8.23536	37.9685
Nitrogen	F. saprophila	28	15.8618	0.554531	12.7585	4.23937	35.3342	0.0128948	0.00493599	0.036533	1.68968	1.07401	2.50351	800	24.7453033091391	20.6618	27.2046	32.6485902131657	31.9001	34.7432	11.6260150974218	8.60487	22.3583
Nitrogen	E. elegans	15	9.03746	0.918751	33.8529	21.0647	54.5217	0.00795701	0.00401238	0.0145662	0.57263	0.470194	0.707669	1	26.6538836102602	24.4147	28.8709	28.5186365790396	28.0164	31.4286	2.56548577271779	0.959606	7.29805
Nitrogen	E. elegans	15	9.03746	0.918751	33.8529	21.0647	54.5217	0.00795701	0.00401238	0.0145662	0.57263	0.470194	0.707669	2	26.6168764715595	23.218	82.5668	28.4770561134634	27.9412	76.5087	2.9737279938682	0	16.1736
Nitrogen	E. elegans	15	9.03746	0.918751	33.8529	21.0647	54.5217	0.00795701	0.00401238	0.0145662	0.57263	0.470194	0.707669	5	27.6059479794692	26.7314	29.4135	30.0360038991078	28.2478	31.7568	2.97472031040932	1.4984	4.20131
Nitrogen	E. elegans	15	9.03746	0.918751	33.8529	21.0647	54.5217	0.00795701	0.00401238	0.0145662	0.57263	0.470194	0.707669	20	28.368467311266	27.4401	29.6524	31.3145035662133	29.7396	31.9145	3.97020753925071	2.85616	4.68232
Nitrogen	E. elegans	15	9.03746	0.918751	33.8529	21.0647	54.5217	0.00795701	0.00401238	0.0145662	0.57263	0.470194	0.707669	80	27.2565242273892	11.3834	69.3984	38.1802634265306	34.1529	74.0951	18.5626437690801	0	55.5053
Nitrogen	E. elegans	15	9.03746	0.918751	33.8529	21.0647	54.5217	0.00795701	0.00401238	0.0145662	0.57263	0.470194	0.707669	400	26.5489242529183	24.3161	28.5936	33.983765679002	32.998	34.918	10.6303112734056	8.22115	15.6763
Nitrogen	E. elegans	15	9.03746	0.918751	33.8529	21.0647	54.5217	0.00795701	0.00401238	0.0145662	0.57263	0.470194	0.707669	800	27.605704049004	23.8692	29.855	34.8788214840513	34.0831	36.4112	10.5649277006955	7.82617	18.7715
Nitrogen	Coelastrum sp.	32	1.54905	0.851412	5.65608	3.75406	8.7477	0.0450469	0.0239223	0.0781892	0.576879	0.509689	0.651433	1	24.8031809124125	23.5794	26.0269	30.2749329567809	28.9617	31.5775	7.54449040279334	5.53662	10.0474
Nitrogen	Coelastrum sp.	32	1.54905	0.851412	5.65608	3.75406	8.7477	0.0450469	0.0239223	0.0781892	0.576879	0.509689	0.651433	2	27.6611161017263	26.6725	28.5923	31.7566228808608	31.3059	32.1371	5.42381973737798	4.50203	6.49926
Nitrogen	Coelastrum sp.	32	1.54905	0.851412	5.65608	3.75406	8.7477	0.0450469	0.0239223	0.0781892	0.576879	0.509689	0.651433	5	27.9627688158196	26.6162	29.582	31.9877665883138	31.7808	32.1965	6.29336101370241	5.02048	7.51192
Nitrogen	Coelastrum sp.	32	1.54905	0.851412	5.65608	3.75406	8.7477	0.0450469	0.0239223	0.0781892	0.576879	0.509689	0.651433	20	27.4824279762976	26.6123	28.7804	32.6796689467443	32.3158	33.2306	7.3300771349142	6.14228	8.68545
Nitrogen	Coelastrum sp.	32	1.54905	0.851412	5.65608	3.75406	8.7477	0.0450469	0.0239223	0.0781892	0.576879	0.509689	0.651433	80	26.404014193977	25.9027	26.9186	33.0192364048541	32.7505	33.3563	8.86190879080497	8.21716	9.62117
Nitrogen	Coelastrum sp.	32	1.54905	0.851412	5.65608	3.75406	8.7477	0.0450469	0.0239223	0.0781892	0.576879	0.509689	0.651433	400	27.7602544376299	27.0217	28.9223	32.5315658090162	32.3007	32.8036	7.05370761010795	6.12336	7.77783
Nitrogen	Coelastrum sp.	32	1.54905	0.851412	5.65608	3.75406	8.7477	0.0450469	0.0239223	0.0781892	0.576879	0.509689	0.651433	800	26.3780282046221	23.4158	28.4881	33.3554693011018	32.3867	34.5846	10.1014789936074	7.31746	16.4215
Nitrogen	Coelastrum sp.	32	1.54905	0.851412	5.65608	3.75406	8.7477	0.0450469	0.0239223	0.0781892	0.576879	0.509689	0.651433	0.5	27.1531448291814	24.8758	62.3068	31.5474370289544	30.5561	60.3205	5.68462156117604	3.77107	11.77
Nitrogen	M. aeruginosa st. 1	32	35.9344	0.541147	52.8024	36.2764	74.1392	0.00335303	0.00229117	0.00500381	1.09163	0.873799	1.45422	80	23.9777489049264	18.4541	26.4019	31.7355085728823	30.6981	33.7226	10.7988998922585	7.666	21.9461
Nitrogen	M. aeruginosa st. 1	32	35.9344	0.541147	52.8024	36.2764	74.1392	0.00335303	0.00229117	0.00500381	1.09163	0.873799	1.45422	400	32.2065350475142	29.689	62.2151	NA	37.4475	72.2695	13.0671026312773	9.01056	27.6557
Nitrogen	M. aeruginosa st. 1	32	35.9344	0.541147	52.8024	36.2764	74.1392	0.00335303	0.00229117	0.00500381	1.09163	0.873799	1.45422	800	NA	32.0208	67.4387	NA	39.2355	75.2744	13.8485433622975	8.48511	22.7879
Nitrogen	N. palea (G)	32	7.18774	0.679143	5.58553	3.26916	9.39112	0.031756	0.020658	0.0479343	2.14122	1.87202	2.44159	1	25.8060136255653	22.7976	42.7546	31.4010769007016	30.2956	34.5437	7.22117104792655	5.25627	13.873
Nitrogen	N. palea (G)	32	7.18774	0.679143	5.58553	3.26916	9.39112	0.031756	0.020658	0.0479343	2.14122	1.87202	2.44159	2	26.1910684416034	24.7128	27.5825	31.6006801892852	30.9312	32.2754	7.03757336768265	5.74254	8.97292
Nitrogen	N. palea (G)	32	7.18774	0.679143	5.58553	3.26916	9.39112	0.031756	0.020658	0.0479343	2.14122	1.87202	2.44159	5	27.9910338050733	27.2606	28.8122	31.9332763965337	31.6869	32.1739	5.31781612291609	4.54945	6.1485
Nitrogen	N. palea (G)	32	7.18774	0.679143	5.58553	3.26916	9.39112	0.031756	0.020658	0.0479343	2.14122	1.87202	2.44159	20	25.9365118037841	24.052	27.2905	31.4004598260226	30.6224	32.2191	7.17228960562491	5.82223	9.93307
Nitrogen	N. palea (G)	32	7.18774	0.679143	5.58553	3.26916	9.39112	0.031756	0.020658	0.0479343	2.14122	1.87202	2.44159	80	29.3066035470572	28.0779	31.1215	35.0301190309699	34.7226	35.4696	8.35789817976659	7.10692	10.0264
Nitrogen	N. palea (G)	32	7.18774	0.679143	5.58553	3.26916	9.39112	0.031756	0.020658	0.0479343	2.14122	1.87202	2.44159	400	28.4426274979015	27.6281	29.3601	34.9918518251067	34.7178	35.313	9.10226400072596	8.23336	10.2942
Nitrogen	N. palea (G)	32	7.18774	0.679143	5.58553	3.26916	9.39112	0.031756	0.020658	0.0479343	2.14122	1.87202	2.44159	800	29.3618796376936	28.7698	29.9667	34.9940194778663	34.8693	35.1317	8.292790243073	7.81262	8.84572
Nitrogen	N. palea (G)	32	7.18774	0.679143	5.58553	3.26916	9.39112	0.031756	0.020658	0.0479343	2.14122	1.87202	2.44159	0.5	27.8174469301509	26.5713	29.078	31.6543545752974	31.0261	32.198	4.83558655752445	3.76343	5.96873
Nitrogen	S. armatus	32	0.905961	0.276683	0.58159	0.151035	3.64996	0.238825	0.0379863	0.975475	1.2181	0.985763	1.57945	1	26.1012629802234	16.7305	29.6896	36.7779676876223	35.1274	46.6374	15.524652900516	10.3293	41.1518
Nitrogen	S. armatus	32	0.905961	0.276683	0.58159	0.151035	3.64996	0.238825	0.0379863	0.975475	1.2181	0.985763	1.57945	2	28.0069982700792	25.9362	29.6708	35.8533660559817	35.1586	37.3645	11.1459481879178	9.02272	15.962
Nitrogen	S. armatus	32	0.905961	0.276683	0.58159	0.151035	3.64996	0.238825	0.0379863	0.975475	1.2181	0.985763	1.57945	5	26.6046919392374	20.9111	29.4337	35.6128339322723	34.6827	38.8903	13.3622924873903	9.54263	28.1863
Nitrogen	S. armatus	32	0.905961	0.276683	0.58159	0.151035	3.64996	0.238825	0.0379863	0.975475	1.2181	0.985763	1.57945	20	26.077536192256	23.1783	27.8995	36.2735958669432	35.3689	38.0974	14.1468388759702	11.3412	21.4052
Nitrogen	S. armatus	32	0.905961	0.276683	0.58159	0.151035	3.64996	0.238825	0.0379863	0.975475	1.2181	0.985763	1.57945	80	29.8569742366134	28.9408	30.8028	35.752037139272	35.5078	36.1083	10.530832278792	9.64779	11.6191
Nitrogen	S. armatus	32	0.905961	0.276683	0.58159	0.151035	3.64996	0.238825	0.0379863	0.975475	1.2181	0.985763	1.57945	400	27.9196154642827	27.2981	28.5725	36.3599078911097	35.9821	36.8357	11.3970401005985	10.5387	12.4967
Nitrogen	S. armatus	32	0.905961	0.276683	0.58159	0.151035	3.64996	0.238825	0.0379863	0.975475	1.2181	0.985763	1.57945	800	28.1192821178673	27.4008	28.8314	35.7541061052107	35.4133	36.2086	10.2643148205264	9.37113	11.4043
Nitrogen	S. armatus	32	0.905961	0.276683	0.58159	0.151035	3.64996	0.238825	0.0379863	0.975475	1.2181	0.985763	1.57945	0.5	27.4794921479786	24.3506	30.5157	35.7571140925604	35.03	37.7104	12.7844386379864	9.66853	21.3476
Nitrogen	L. subsalsa	32	8.47847	0.321552	7.75967	1.46855	36.5962	0.0191242	0.00407062	0.102039	1.07101	0.639666	1.71953	1	27.8949653088035	26.2675	29.1509	32.6377832217436	31.9085	33.879	6.42163714268641	4.83663	8.99371
Nitrogen	L. subsalsa	32	8.47847	0.321552	7.75967	1.46855	36.5962	0.0191242	0.00407062	0.102039	1.07101	0.639666	1.71953	2	28.4522995200062	26.9708	29.5417	32.5843791436431	31.9617	33.8211	5.65682930887573	4.19551	8.1021
Nitrogen	L. subsalsa	32	8.47847	0.321552	7.75967	1.46855	36.5962	0.0191242	0.00407062	0.102039	1.07101	0.639666	1.71953	5	28.6207941744202	27.3317	29.7004	32.9992071196822	32.3067	34.2084	6.0228899359351	4.47292	8.20602
Nitrogen	L. subsalsa	32	8.47847	0.321552	7.75967	1.46855	36.5962	0.0191242	0.00407062	0.102039	1.07101	0.639666	1.71953	20	27.6936288309171	26.3958	28.7521	32.403598323022	31.9077	33.2652	6.41614589260458	5.10329	8.53464
Nitrogen	L. subsalsa	32	8.47847	0.321552	7.75967	1.46855	36.5962	0.0191242	0.00407062	0.102039	1.07101	0.639666	1.71953	80	27.1791006016149	25.2401	28.619	34.3875760872743	33.6813	35.2338	9.782465302078	8.07598	12.9995
Nitrogen	L. subsalsa	32	8.47847	0.321552	7.75967	1.46855	36.5962	0.0191242	0.00407062	0.102039	1.07101	0.639666	1.71953	400	28.270525313702	27.6662	28.8968	33.7815088753255	33.1823	34.53	7.412310346174	6.44056	8.48079
Nitrogen	L. subsalsa	32	8.47847	0.321552	7.75967	1.46855	36.5962	0.0191242	0.00407062	0.102039	1.07101	0.639666	1.71953	800	28.6765198803169	27.6536	29.9467	33.3901803359359	32.5615	34.4875	7.47606927122512	5.65831	9.12377
Nitrogen	L. subsalsa	32	8.47847	0.321552	7.75967	1.46855	36.5962	0.0191242	0.00407062	0.102039	1.07101	0.639666	1.71953	0.5	28.4407192717136	26.5416	29.6919	32.661751752874	31.8863	34.0327	5.79464083952445	4.15878	8.7878
Nitrogen	N. palea (C)	32	0.143593	0.39152	0.0951126	0.0586475	0.171333	1.51203	0.976232	2.25237	2.06534	1.90582	2.24442	1	29.4717134940186	22.5287	32.1057	34.1184291622456	32.8912	35.8349	9.40125051773485	5.38848	25.2668
Nitrogen	N. palea (C)	32	0.143593	0.39152	0.0951126	0.0586475	0.171333	1.51203	0.976232	2.25237	2.06534	1.90582	2.24442	2	31.294633313062	28.828	32.9435	34.8137734551143	34.3095	35.3976	5.92044721216998	4.13248	10.5776
Nitrogen	N. palea (C)	32	0.143593	0.39152	0.0951126	0.0586475	0.171333	1.51203	0.976232	2.25237	2.06534	1.90582	2.24442	5	31.2504064069243	28.5962	32.8928	34.3103131207292	33.1311	34.9794	6.5006601631503	4.10923	13.1826
Nitrogen	N. palea (C)	32	0.143593	0.39152	0.0951126	0.0586475	0.171333	1.51203	0.976232	2.25237	2.06534	1.90582	2.24442	20	30.838184278242	28.2011	32.6565	34.3255720150378	33.1567	34.9471	8.34619339284285	5.48732	16.7119
Nitrogen	N. palea (C)	32	0.143593	0.39152	0.0951126	0.0586475	0.171333	1.51203	0.976232	2.25237	2.06534	1.90582	2.24442	80	30.3893890790539	29.3163	31.631	34.9021625814074	34.718	35.057	8.63774930622627	7.5831	10.0719
Nitrogen	N. palea (C)	32	0.143593	0.39152	0.0951126	0.0586475	0.171333	1.51203	0.976232	2.25237	2.06534	1.90582	2.24442	400	29.5249265254113	28.7253	30.3556	34.9266863935224	34.7816	35.0541	9.79960400247668	9.00078	10.8947
Nitrogen	N. palea (C)	32	0.143593	0.39152	0.0951126	0.0586475	0.171333	1.51203	0.976232	2.25237	2.06534	1.90582	2.24442	800	30.0564679195249	28.6605	31.4759	34.5449977791845	33.4037	34.9495	9.0475048297201	7.4077	10.949
Nitrogen	N. palea (C)	32	0.143593	0.39152	0.0951126	0.0586475	0.171333	1.51203	0.976232	2.25237	2.06534	1.90582	2.24442	0.5	31.2462924521033	30.1014	32.5892	34.0815157800916	32.7616	34.877	3.82815889588354	2.50693	5.60495
Nitrogen	M. gracile	32	0.948575	0.308146	0.478538	0.126223	2.82124	0.290698	0.0488171	1.11817	1.61234	1.31249	2.06017	1	28.8236115980363	17.9466	32.319	34.8457407216079	33.9524	40.2065	11.7344179582965	6.65773	34.3756
Nitrogen	M. gracile	32	0.948575	0.308146	0.478538	0.126223	2.82124	0.290698	0.0488171	1.11817	1.61234	1.31249	2.06017	2	31.6175447549753	29.5987	33.0977	34.3774059589305	33.203	34.9346	5.86445363660347	4.03638	9.05642
Nitrogen	M. gracile	32	0.948575	0.308146	0.478538	0.126223	2.82124	0.290698	0.0488171	1.11817	1.61234	1.31249	2.06017	5	30.5700087395262	27.6389	32.5311	34.2426072332167	33.0662	34.9977	7.40861186499097	4.87876	14.0364
Nitrogen	M. gracile	32	0.948575	0.308146	0.478538	0.126223	2.82124	0.290698	0.0488171	1.11817	1.61234	1.31249	2.06017	20	25.6888548622803	21.2937	28.8295	34.0418118554342	32.9288	35.1215	14.5766004640445	9.98369	30.9631
Nitrogen	M. gracile	32	0.948575	0.308146	0.478538	0.126223	2.82124	0.290698	0.0488171	1.11817	1.61234	1.31249	2.06017	80	30.1340037416443	28.2266	31.9469	34.3672186702945	33.2045	34.9235	8.84237548776514	6.64671	12.6636
Nitrogen	M. gracile	32	0.948575	0.308146	0.478538	0.126223	2.82124	0.290698	0.0488171	1.11817	1.61234	1.31249	2.06017	400	30.573322682781	29.4639	31.9159	34.5177985171674	33.3108	34.9348	9.3316372312777	7.63523	11.2239
Nitrogen	M. gracile	32	0.948575	0.308146	0.478538	0.126223	2.82124	0.290698	0.0488171	1.11817	1.61234	1.31249	2.06017	800	29.0876543480447	28.0476	30.305	34.668791395681	33.7419	34.9983	8.78197764293868	7.5081	9.81687
Nitrogen	M. gracile	32	0.948575	0.308146	0.478538	0.126223	2.82124	0.290698	0.0488171	1.11817	1.61234	1.31249	2.06017	0.5	31.4100280808501	29.2466	33.0115	34.3665627731028	33.2104	34.9297	7.33414599795089	4.89803	13.4214
Nitrogen	Oocystis sp.	32	8.65295	0.810549	47.4155	22.9833	110.165	0.00644293	0.00209896	0.0159318	0.36844	0.259565	0.535709	1	18.7686857402751	4.06535	23.4956	28.916766518299	27.3504	31.0228	14.6037179094973	7.57907	38.0332
Nitrogen	Oocystis sp.	32	8.65295	0.810549	47.4155	22.9833	110.165	0.00644293	0.00209896	0.0159318	0.36844	0.259565	0.535709	2	26.0653469672528	22.0879	28.9268	31.726295646941	30.9189	32.6538	8.81371840742396	6.07887	17.2411
Nitrogen	Oocystis sp.	32	8.65295	0.810549	47.4155	22.9833	110.165	0.00644293	0.00209896	0.0159318	0.36844	0.259565	0.535709	5	27.1964121142117	24.4321	29.4687	31.1291433252067	29.5101	31.9081	7.44801202094284	4.97642	12.7231
Nitrogen	Oocystis sp.	32	8.65295	0.810549	47.4155	22.9833	110.165	0.00644293	0.00209896	0.0159318	0.36844	0.259565	0.535709	20	26.1601331873363	24.0103	28.7818	31.797391345162	31.2875	32.2344	8.95387609505601	7.02781	12.9381
Nitrogen	Oocystis sp.	32	8.65295	0.810549	47.4155	22.9833	110.165	0.00644293	0.00209896	0.0159318	0.36844	0.259565	0.535709	80	26.6963903092148	25.6111	28.2515	32.837448311856	32.3882	33.5072	8.82143154280677	7.51604	10.5541
Nitrogen	Oocystis sp.	32	8.65295	0.810549	47.4155	22.9833	110.165	0.00644293	0.00209896	0.0159318	0.36844	0.259565	0.535709	400	25.065218434353	23.2606	26.3574	34.0671863887295	33.4524	34.734	11.9746306891659	10.2229	15.1839
Nitrogen	Oocystis sp.	32	8.65295	0.810549	47.4155	22.9833	110.165	0.00644293	0.00209896	0.0159318	0.36844	0.259565	0.535709	800	25.864775311533	24.2985	27.2948	33.700030274358	32.8676	34.5864	10.7918675359277	8.87955	14.0048
Nitrogen	Oocystis sp.	32	8.65295	0.810549	47.4155	22.9833	110.165	0.00644293	0.00209896	0.0159318	0.36844	0.259565	0.535709	0.5	19.3646896915271	7.5016	23.3408	28.44571180111	27.1315	30.4193	13.1273076281812	7.39821	33.6202
Nitrogen	P. boryanum	32	0.591222	0.335636	0.382408	0.183597	1.02782	0.369576	0.13646	0.75277	1.8274	1.5923	2.12599	1	25.358294060987	17.0774	28.4239	35.6859079909628	34.6535	39.0282	15.2202825984959	10.4505	34.1071
Nitrogen	P. boryanum	32	0.591222	0.335636	0.382408	0.183597	1.02782	0.369576	0.13646	0.75277	1.8274	1.5923	2.12599	2	28.6465587613932	20.3308	54.6815	36.8984635362916	34.9637	68.1362	13.3229293331512	7.5628	45.3558
Nitrogen	P. boryanum	32	0.591222	0.335636	0.382408	0.183597	1.02782	0.369576	0.13646	0.75277	1.8274	1.5923	2.12599	5	28.9257417262323	25.6271	31.6269	35.149772495916	34.4153	37.0997	9.39462752763863	6.75207	16.8747
Nitrogen	P. boryanum	32	0.591222	0.335636	0.382408	0.183597	1.02782	0.369576	0.13646	0.75277	1.8274	1.5923	2.12599	20	NA	28.1916	71.9697	NA	0	77.5311	NA	0	48.8903
Nitrogen	P. boryanum	32	0.591222	0.335636	0.382408	0.183597	1.02782	0.369576	0.13646	0.75277	1.8274	1.5923	2.12599	80	33.4125772617831	29.5092	63.9629	NA	37.7843	74.3866	18.5586483206612	10.9235	36.8311
Nitrogen	P. boryanum	32	0.591222	0.335636	0.382408	0.183597	1.02782	0.369576	0.13646	0.75277	1.8274	1.5923	2.12599	400	30.6073837043632	29.4443	32.0508	35.5110823570153	35.2271	36.0124	7.72624135831858	6.56936	8.95243
Nitrogen	P. boryanum	32	0.591222	0.335636	0.382408	0.183597	1.02782	0.369576	0.13646	0.75277	1.8274	1.5923	2.12599	800	29.8893418281883	29.2464	30.8527	36.4496196790758	35.9326	37.0921	9.26173709478957	8.29723	10.354
Nitrogen	P. boryanum	32	0.591222	0.335636	0.382408	0.183597	1.02782	0.369576	0.13646	0.75277	1.8274	1.5923	2.12599	0.5	28.0816354732827	21.5214	57.0626	NA	36.3295	70.6267	19.6203564624633	11.6417	55.0206
Nitrogen	E. elegans	32	5.76464	0.883062	12.8546	6.74547	23.9306	0.0180053	0.00870271	0.0337153	0.870187	0.701109	1.06939	1	26.6538836102602	24.4147	28.8709	28.5186365790396	28.0164	31.4286	2.56548577271779	0.959606	7.29805
Nitrogen	E. elegans	32	5.76464	0.883062	12.8546	6.74547	23.9306	0.0180053	0.00870271	0.0337153	0.870187	0.701109	1.06939	2	26.6168764715595	23.218	82.5668	28.4770561134634	27.9412	76.5087	2.9737279938682	0	16.1736
Nitrogen	E. elegans	32	5.76464	0.883062	12.8546	6.74547	23.9306	0.0180053	0.00870271	0.0337153	0.870187	0.701109	1.06939	5	27.6059479794692	26.7314	29.4135	30.0360038991078	28.2478	31.7568	2.97472031040932	1.4984	4.20131
Nitrogen	E. elegans	32	5.76464	0.883062	12.8546	6.74547	23.9306	0.0180053	0.00870271	0.0337153	0.870187	0.701109	1.06939	20	28.368467311266	27.4401	29.6524	31.3145035662133	29.7396	31.9145	3.97020753925071	2.85616	4.68232
Nitrogen	E. elegans	32	5.76464	0.883062	12.8546	6.74547	23.9306	0.0180053	0.00870271	0.0337153	0.870187	0.701109	1.06939	80	27.2565242273892	11.3834	69.3984	38.1802634265306	34.1529	74.0951	18.5626437690801	0	55.5053
Nitrogen	E. elegans	32	5.76464	0.883062	12.8546	6.74547	23.9306	0.0180053	0.00870271	0.0337153	0.870187	0.701109	1.06939	400	26.5489242529183	24.3161	28.5936	33.983765679002	32.998	34.918	10.6303112734056	8.22115	15.6763
Nitrogen	E. elegans	32	5.76464	0.883062	12.8546	6.74547	23.9306	0.0180053	0.00870271	0.0337153	0.870187	0.701109	1.06939	800	27.605704049004	23.8692	29.855	34.8788214840513	34.0831	36.4112	10.5649277006955	7.82617	18.7715
Nitrogen	M. aeruginosa st. 1	35	53.7157	0.786778	49.4985	34.4569	66.8229	0.00392994	0.00294141	0.00547763	1.95552	1.53658	2.59204	80	23.9777489049264	18.4541	26.4019	31.7355085728823	30.6981	33.7226	10.7988998922585	7.666	21.9461
Nitrogen	M. aeruginosa st. 1	35	53.7157	0.786778	49.4985	34.4569	66.8229	0.00392994	0.00294141	0.00547763	1.95552	1.53658	2.59204	400	32.2065350475142	29.689	62.2151	NA	37.4475	72.2695	13.0671026312773	9.01056	27.6557
Nitrogen	M. aeruginosa st. 1	35	53.7157	0.786778	49.4985	34.4569	66.8229	0.00392994	0.00294141	0.00547763	1.95552	1.53658	2.59204	800	NA	32.0208	67.4387	NA	39.2355	75.2744	13.8485433622975	8.48511	22.7879
Nitrogen	S. armatus	35	2.19514	0.131856	5.03724	1.55848	16.2945	0.0287799	0.00880021	0.101239	0.491251	0.379836	0.633836	1	26.1012629802234	16.7305	29.6896	36.7779676876223	35.1274	46.6374	15.524652900516	10.3293	41.1518
Nitrogen	S. armatus	35	2.19514	0.131856	5.03724	1.55848	16.2945	0.0287799	0.00880021	0.101239	0.491251	0.379836	0.633836	2	28.0069982700792	25.9362	29.6708	35.8533660559817	35.1586	37.3645	11.1459481879178	9.02272	15.962
Nitrogen	S. armatus	35	2.19514	0.131856	5.03724	1.55848	16.2945	0.0287799	0.00880021	0.101239	0.491251	0.379836	0.633836	5	26.6046919392374	20.9111	29.4337	35.6128339322723	34.6827	38.8903	13.3622924873903	9.54263	28.1863
Nitrogen	S. armatus	35	2.19514	0.131856	5.03724	1.55848	16.2945	0.0287799	0.00880021	0.101239	0.491251	0.379836	0.633836	20	26.077536192256	23.1783	27.8995	36.2735958669432	35.3689	38.0974	14.1468388759702	11.3412	21.4052
Nitrogen	S. armatus	35	2.19514	0.131856	5.03724	1.55848	16.2945	0.0287799	0.00880021	0.101239	0.491251	0.379836	0.633836	80	29.8569742366134	28.9408	30.8028	35.752037139272	35.5078	36.1083	10.530832278792	9.64779	11.6191
Nitrogen	S. armatus	35	2.19514	0.131856	5.03724	1.55848	16.2945	0.0287799	0.00880021	0.101239	0.491251	0.379836	0.633836	400	27.9196154642827	27.2981	28.5725	36.3599078911097	35.9821	36.8357	11.3970401005985	10.5387	12.4967
Nitrogen	S. armatus	35	2.19514	0.131856	5.03724	1.55848	16.2945	0.0287799	0.00880021	0.101239	0.491251	0.379836	0.633836	800	28.1192821178673	27.4008	28.8314	35.7541061052107	35.4133	36.2086	10.2643148205264	9.37113	11.4043
Nitrogen	S. armatus	35	2.19514	0.131856	5.03724	1.55848	16.2945	0.0287799	0.00880021	0.101239	0.491251	0.379836	0.633836	0.5	27.4794921479786	24.3506	30.5157	35.7571140925604	35.03	37.7104	12.7844386379864	9.66853	21.3476
Nitrogen	P. boryanum	35	1.50931	0.369812	1.75144	0.67905	5.79355	0.0875916	0.0262334	0.225958	1.03985	0.77779	1.33758	1	25.358294060987	17.0774	28.4239	35.6859079909628	34.6535	39.0282	15.2202825984959	10.4505	34.1071
Nitrogen	P. boryanum	35	1.50931	0.369812	1.75144	0.67905	5.79355	0.0875916	0.0262334	0.225958	1.03985	0.77779	1.33758	2	28.6465587613932	20.3308	54.6815	36.8984635362916	34.9637	68.1362	13.3229293331512	7.5628	45.3558
Nitrogen	P. boryanum	35	1.50931	0.369812	1.75144	0.67905	5.79355	0.0875916	0.0262334	0.225958	1.03985	0.77779	1.33758	5	28.9257417262323	25.6271	31.6269	35.149772495916	34.4153	37.0997	9.39462752763863	6.75207	16.8747
Nitrogen	P. boryanum	35	1.50931	0.369812	1.75144	0.67905	5.79355	0.0875916	0.0262334	0.225958	1.03985	0.77779	1.33758	20	NA	28.1916	71.9697	NA	0	77.5311	NA	0	48.8903
Nitrogen	P. boryanum	35	1.50931	0.369812	1.75144	0.67905	5.79355	0.0875916	0.0262334	0.225958	1.03985	0.77779	1.33758	80	33.4125772617831	29.5092	63.9629	NA	37.7843	74.3866	18.5586483206612	10.9235	36.8311
Nitrogen	P. boryanum	35	1.50931	0.369812	1.75144	0.67905	5.79355	0.0875916	0.0262334	0.225958	1.03985	0.77779	1.33758	400	30.6073837043632	29.4443	32.0508	35.5110823570153	35.2271	36.0124	7.72624135831858	6.56936	8.95243
Nitrogen	P. boryanum	35	1.50931	0.369812	1.75144	0.67905	5.79355	0.0875916	0.0262334	0.225958	1.03985	0.77779	1.33758	800	29.8893418281883	29.2464	30.8527	36.4496196790758	35.9326	37.0921	9.26173709478957	8.29723	10.354
Nitrogen	P. boryanum	35	1.50931	0.369812	1.75144	0.67905	5.79355	0.0875916	0.0262334	0.225958	1.03985	0.77779	1.33758	0.5	28.0816354732827	21.5214	57.0626	NA	36.3295	70.6267	19.6203564624633	11.6417	55.0206
Nitrogen	F. saprophila	15	4.50682	0.509259	6.56508	3.28333	13.6866	0.0260492	0.0126295	0.0494513	1.0275	0.865783	1.22467	80	24.2627735407073	21.5233	25.7759	29.307584402859	28.3396	31.2072	7.40363329838015	4.83632	13.8927
Nitrogen	F. saprophila	15	4.50682	0.509259	6.56508	3.28333	13.6866	0.0260492	0.0126295	0.0494513	1.0275	0.865783	1.22467	400	23.6338909149564	12.525	27.0916	32.3868096380913	31.2654	37.6768	13.2935104030392	8.23536	37.9685
Nitrogen	F. saprophila	15	4.50682	0.509259	6.56508	3.28333	13.6866	0.0260492	0.0126295	0.0494513	1.0275	0.865783	1.22467	800	24.7453033091391	20.6618	27.2046	32.6485902131657	31.9001	34.7432	11.6260150974218	8.60487	22.3583
Nitrogen	F. crotonensis	15	11.5169	0.658054	16.8476	9.85699	27.5645	0.0110841	0.00660002	0.0185172	1.14972	0.986564	1.37491	80	22.4191300742117	10.9195	25.4192	27.9757561428155	27.0424	34.137	8.32724657338715	4.80526	30.6952
Nitrogen	F. crotonensis	15	11.5169	0.658054	16.8476	9.85699	27.5645	0.0110841	0.00660002	0.0185172	1.14972	0.986564	1.37491	400	22.5125907091894	20.723	24.7329	27.9761819129097	27.7683	28.1753	10.8290556080378	8.29869	18.176
Nitrogen	F. crotonensis	15	11.5169	0.658054	16.8476	9.85699	27.5645	0.0110841	0.00660002	0.0185172	1.14972	0.986564	1.37491	800	21.2264920023779	18.6738	23.7965	28.0051619906902	27.7165	28.3945	12.3891889767113	8.87602	26.9472
Phosphorus	E. elegans	20	11.2258	0.35078	2.09535	0.580269	4.31886	0.0776404	0.0336079	0.335068	0.687542	0.405893	1.14085	0.5	25.93886085052	24.1573	27.8553	29.9526613392092	28.4799	31.6199	5.19902265015532	3.29931	7.68012
Phosphorus	E. elegans	20	11.2258	0.35078	2.09535	0.580269	4.31886	0.0776404	0.0336079	0.335068	0.687542	0.405893	1.14085	1.5	28.2907570467302	26.0133	88.3848	32.3658011013249	31.4874	77.7292	6.21351620208334	0	19.2398
Phosphorus	E. elegans	20	11.2258	0.35078	2.09535	0.580269	4.31886	0.0776404	0.0336079	0.335068	0.687542	0.405893	1.14085	5	NA	26.8544	101.769	NA	33.6721	79.4208	7.18484607560492	0	19.2644
Phosphorus	E. elegans	20	11.2258	0.35078	2.09535	0.580269	4.31886	0.0776404	0.0336079	0.335068	0.687542	0.405893	1.14085	10	27.3468624519359	25.3204	28.911	34.1933876174605	33.4144	35.0821	8.90991246976985	7.30958	12.0789
Phosphorus	E. elegans	20	11.2258	0.35078	2.09535	0.580269	4.31886	0.0776404	0.0336079	0.335068	0.687542	0.405893	1.14085	35	29.3598256913218	28.6182	30.2185	33.9561006890026	32.9316	34.7574	6.48341143755511	4.96307	7.6935
Phosphorus	E. elegans	20	11.2258	0.35078	2.09535	0.580269	4.31886	0.0776404	0.0336079	0.335068	0.687542	0.405893	1.14085	50	29.0931060751108	27.3935	30.8749	34.9726560513217	34.5584	35.5551	8.94090716824272	7.29716	11.9177
Phosphorus	Coelastrum sp.	20	0.274256	0.264005	0.0433902	0.0158357	0.142293	3.4347	1.01602	9.57203	0.733754	0.631723	0.863965	0.1	28.316368800593	26.4147	29.9772	31.2338290421344	29.6386	31.9024	5.10198898135577	3.44888	7.59344
Phosphorus	Coelastrum sp.	20	0.274256	0.264005	0.0433902	0.0158357	0.142293	3.4347	1.01602	9.57203	0.733754	0.631723	0.863965	0.5	27.5381117030687	26.1591	29.3899	32.5127187716455	32.1886	33.1019	7.77989770142193	6.19081	9.43819
Phosphorus	Coelastrum sp.	20	0.274256	0.264005	0.0433902	0.0158357	0.142293	3.4347	1.01602	9.57203	0.733754	0.631723	0.863965	1.5	28.0683951089793	27.4519	28.9614	32.8581819194055	32.4862	33.3528	6.58830272107674	5.63234	7.59853
Phosphorus	Coelastrum sp.	20	0.274256	0.264005	0.0433902	0.0158357	0.142293	3.4347	1.01602	9.57203	0.733754	0.631723	0.863965	5	28.7169969425757	27.8827	29.7569	33.9469840511042	32.9582	34.737	7.26783017960627	5.70977	8.60172
Phosphorus	Coelastrum sp.	20	0.274256	0.264005	0.0433902	0.0158357	0.142293	3.4347	1.01602	9.57203	0.733754	0.631723	0.863965	10	28.4844070772617	28.0247	29.2605	33.0387318870082	32.6445	33.442	6.37013685725016	5.49914	7.11894
Phosphorus	Coelastrum sp.	20	0.274256	0.264005	0.0433902	0.0158357	0.142293	3.4347	1.01602	9.57203	0.733754	0.631723	0.863965	35	26.9348219934035	25.8627	27.8363	34.3253020997745	33.8385	34.8348	9.82186863549535	8.72413	11.4334
Phosphorus	Coelastrum sp.	20	0.274256	0.264005	0.0433902	0.0158357	0.142293	3.4347	1.01602	9.57203	0.733754	0.631723	0.863965	50	27.6673085564139	27.2848	28.0797	34.0280323092871	33.6221	34.4907	8.49453784292095	7.89015	9.12381
Phosphorus	Coelastrum sp.	20	0.274256	0.264005	0.0433902	0.0158357	0.142293	3.4347	1.01602	9.57203	0.733754	0.631723	0.863965	0.01	28.513506372405	27.1953	30.0539	31.8386252097175	31.4284	32.1116	4.61242838364368	3.34278	5.88848
Phosphorus	M. aeruginosa st. 1	20	7.56772	0.0865025	2.55532	0.797559	4.98488	0.0584885	0.0271626	0.233254	0.38317	0.25654	0.549592	10	NA	37.7279	75.5902	NA	43.9476	78.0193	12.0528087135699	0	19.5042
Phosphorus	M. aeruginosa st. 1	20	7.56772	0.0865025	2.55532	0.797559	4.98488	0.0584885	0.0271626	0.233254	0.38317	0.25654	0.549592	35	NA	32.3867	64.0327	NA	39.4126	73.2205	12.4140644860426	8.59802	20.0114
Phosphorus	M. aeruginosa st. 1	20	7.56772	0.0865025	2.55532	0.797559	4.98488	0.0584885	0.0271626	0.233254	0.38317	0.25654	0.549592	50	NA	37.7722	68.2415	NA	43.9729	76.3223	12.8947201046247	7.0354	18.5044
Phosphorus	A. formosa	20	31.0889	0.622988	3.69175	1.56845	6.17607	0.0483045	0.0303566	0.120186	1.31829	0.698785	2.21864	35	21.7714548866137	20.2018	23.5226	27.0140375323295	25.4502	27.855	7.72475954271567	5.60573	12.6686
Phosphorus	A. formosa	20	31.0889	0.622988	3.69175	1.56845	6.17607	0.0483045	0.0303566	0.120186	1.31829	0.698785	2.21864	50	19.8036047127697	16.7381	21.2366	25.5193155034409	24.6569	27.1911	8.25179017937039	5.73951	16.4153
Phosphorus	N. palea (G)	20	27.7402	0.201808	1.42418	0.984799	2.04056	0.0872327	0.0657244	0.127125	2.33584	1.81419	3.02116	0.5	26.7593803766869	24.122	29.3169	31.769794040772	31.1413	32.2938	7.90281899579588	5.79247	11.904
Phosphorus	N. palea (G)	20	27.7402	0.201808	1.42418	0.984799	2.04056	0.0872327	0.0657244	0.127125	2.33584	1.81419	3.02116	1.5	28.0533321688505	26.7049	29.684	31.9347509851753	31.5858	32.301	5.49257247287847	4.14355	7.02506
Phosphorus	N. palea (G)	20	27.7402	0.201808	1.42418	0.984799	2.04056	0.0872327	0.0657244	0.127125	2.33584	1.81419	3.02116	5	29.1165167419136	16.771	89.4322	32.014121645439	30.3592	78.1039	7.96661490062488	0	28.3321
Phosphorus	N. palea (G)	20	27.7402	0.201808	1.42418	0.984799	2.04056	0.0872327	0.0657244	0.127125	2.33584	1.81419	3.02116	10	25.885723247992	21.433	28.3426	32.9652453420265	31.8785	34.4134	10.2580982492154	7.02649	19.4257
Phosphorus	N. palea (G)	20	27.7402	0.201808	1.42418	0.984799	2.04056	0.0872327	0.0657244	0.127125	2.33584	1.81419	3.02116	35	25.8201906647542	24.4686	26.9336	34.6704506862019	34.1613	35.1963	12.0613596087723	10.509	14.4518
Phosphorus	N. palea (G)	20	27.7402	0.201808	1.42418	0.984799	2.04056	0.0872327	0.0657244	0.127125	2.33584	1.81419	3.02116	50	27.5994057552971	26.7491	28.481	35.3702625500271	35.0417	35.7553	10.8191186191212	9.79213	12.2681
Phosphorus	S. armatus	20	32.5042	0.12078	2.25016	1.49426	3.08358	0.0528733	0.0385579	0.0840094	1.633	1.17727	2.30487	0.1	25.4910830397265	15.238	80.749	34.1850396213057	32.5116	61.8013	11.1295102076429	0	28.7004
Phosphorus	S. armatus	20	32.5042	0.12078	2.25016	1.49426	3.08358	0.0528733	0.0385579	0.0840094	1.633	1.17727	2.30487	0.5	28.3130122182073	22.1291	87.5231	36.4341043290421	34.7069	75.857	11.4457051992535	0	31.7092
Phosphorus	S. armatus	20	32.5042	0.12078	2.25016	1.49426	3.08358	0.0528733	0.0385579	0.0840094	1.633	1.17727	2.30487	1.5	27.1911169809392	18.9448	80.1035	37.6792714801165	35.2932	72.3382	14.4477232837522	0	41.4728
Phosphorus	S. armatus	20	32.5042	0.12078	2.25016	1.49426	3.08358	0.0528733	0.0385579	0.0840094	1.633	1.17727	2.30487	5	27.0331479200206	23.8549	29.3339	31.1271645318937	29.5095	31.9072	8.94348501064114	6.00806	16.2517
Phosphorus	S. armatus	20	32.5042	0.12078	2.25016	1.49426	3.08358	0.0528733	0.0385579	0.0840094	1.633	1.17727	2.30487	10	27.6784158478808	24.4929	30.026	36.8311310703872	35.5634	41.9579	12.5432650919697	9.61374	23.0382
Phosphorus	S. armatus	20	32.5042	0.12078	2.25016	1.49426	3.08358	0.0528733	0.0385579	0.0840094	1.633	1.17727	2.30487	35	27.2399389353482	25.5586	28.4984	37.1638372901526	36.2192	39.0462	13.4234646169477	11.3127	17.6916
Phosphorus	S. armatus	20	32.5042	0.12078	2.25016	1.49426	3.08358	0.0528733	0.0385579	0.0840094	1.633	1.17727	2.30487	50	28.1747380363848	27.3257	29.0018	36.5262912409274	35.9625	37.3286	11.1936194152897	10.0015	12.8918
Phosphorus	N. palea (C)	20	12.7245	0.308072	0.802622	0.322054	1.41537	0.168176	0.0993763	0.455086	1.99367	1.38288	2.69345	0.1	16.2054731048786	1.64577	24.9964	29.4473470055626	27.0423	31.7881	18.6517457665453	7.62232	40.5418
Phosphorus	N. palea (C)	20	12.7245	0.308072	0.802622	0.322054	1.41537	0.168176	0.0993763	0.455086	1.99367	1.38288	2.69345	0.5	29.898192368475	25.7455	32.2848	34.2587556617372	33.092	35.1161	9.43079205812257	6.1455	18.5428
Phosphorus	N. palea (C)	20	12.7245	0.308072	0.802622	0.322054	1.41537	0.168176	0.0993763	0.455086	1.99367	1.38288	2.69345	1.5	30.4829826221849	27.0847	32.5595	34.3547423925593	33.2048	35.019	8.82797125062175	6.1486	14.6261
Phosphorus	N. palea (C)	20	12.7245	0.308072	0.802622	0.322054	1.41537	0.168176	0.0993763	0.455086	1.99367	1.38288	2.69345	5	32.1256523251677	30.7685	33.3649	34.4533526043501	33.2968	34.927	4.86022544055577	3.51929	6.78368
Phosphorus	N. palea (C)	20	12.7245	0.308072	0.802622	0.322054	1.41537	0.168176	0.0993763	0.455086	1.99367	1.38288	2.69345	10	32.2144164535873	31.2757	33.2868	34.9872981909591	34.916	35.0488	5.04648572993311	4.10461	5.8496
Phosphorus	N. palea (C)	20	12.7245	0.308072	0.802622	0.322054	1.41537	0.168176	0.0993763	0.455086	1.99367	1.38288	2.69345	35	28.4840939767075	26.9292	30.4595	35.1227552254054	34.7295	35.6482	10.0682896202402	8.49318	12.7749
Phosphorus	N. palea (C)	20	12.7245	0.308072	0.802622	0.322054	1.41537	0.168176	0.0993763	0.455086	1.99367	1.38288	2.69345	50	27.7506537143802	26.5115	29.7812	34.4085247265372	33.4631	34.9443	9.48548558336824	7.98401	11.1635
Phosphorus	F. crotonensis	20	35.1246	0.445325	3.26602	2.03822	4.78481	0.0476142	0.0338508	0.0777489	1.54322	1.07109	2.26653	10	23.89634250522	22.4807	25.7757	27.114311655943	25.3722	27.8833	4.37446730496493	2.96202	5.90951
Phosphorus	F. crotonensis	20	35.1246	0.445325	3.26602	2.03822	4.78481	0.0476142	0.0338508	0.0777489	1.54322	1.07109	2.26653	35	22.5561075893524	21.7082	23.5603	27.3394504253733	25.622	27.9206	9.17016341047674	7.33765	11.5294
Phosphorus	F. crotonensis	20	35.1246	0.445325	3.26602	2.03822	4.78481	0.0476142	0.0338508	0.0777489	1.54322	1.07109	2.26653	50	21.5028560231591	19.9657	23.3106	27.8098569072537	27.4313	28.1238	9.45261876712482	7.75777	15.4426
Phosphorus	M. gracile	20	10.4234	0.226488	1.11686	0.469462	1.98022	0.120108	0.0669893	0.320884	1.14758	0.821247	1.55689	0.5	26.1761492350523	23.8365	28.0756	32.6221649405173	31.8265	33.868	8.5729360954613	6.54208	12.3675
Phosphorus	M. gracile	20	10.4234	0.226488	1.11686	0.469462	1.98022	0.120108	0.0669893	0.320884	1.14758	0.821247	1.55689	1.5	27.9047027486116	26.9694	28.9501	33.836044842494	32.9958	34.6441	7.84787855392622	6.45895	9.18343
Phosphorus	M. gracile	20	10.4234	0.226488	1.11686	0.469462	1.98022	0.120108	0.0669893	0.320884	1.14758	0.821247	1.55689	5	28.5569738911171	26.9043	30.1729	33.5791204218905	32.5125	34.6901	6.77371288262301	4.7911	8.98228
Phosphorus	M. gracile	20	10.4234	0.226488	1.11686	0.469462	1.98022	0.120108	0.0669893	0.320884	1.14758	0.821247	1.55689	10	29.1054449525564	28.4185	29.9445	33.4615829393686	32.6873	34.4475	6.051909867808	4.6919	7.4124
Phosphorus	M. gracile	20	10.4234	0.226488	1.11686	0.469462	1.98022	0.120108	0.0669893	0.320884	1.14758	0.821247	1.55689	35	29.3588973325762	28.4854	30.3458	34.889702346303	34.6666	35.1	8.24320299185136	7.53885	9.01725
Phosphorus	M. gracile	20	10.4234	0.226488	1.11686	0.469462	1.98022	0.120108	0.0669893	0.320884	1.14758	0.821247	1.55689	50	29.2662498169462	28.6045	30.0402	35.809798676027	35.4647	36.2776	8.92783215400627	8.08568	9.96156
Phosphorus	S. arcuatus	20	2.08009	0.31911	0.286621	0.0797549	0.920672	0.536515	0.155757	2.09048	0.807899	0.604632	1.11064	0.5	27.1904204593376	25.8715	28.5152	32.1621227459526	31.6716	32.8704	6.64053776649705	5.29147	8.45985
Phosphorus	S. arcuatus	20	2.08009	0.31911	0.286621	0.0797549	0.920672	0.536515	0.155757	2.09048	0.807899	0.604632	1.11064	1.5	26.2162224641332	22.7166	28.5304	32.1925602270261	31.4756	33.4517	8.585659854057	6.04257	15.4046
Phosphorus	S. arcuatus	20	2.08009	0.31911	0.286621	0.0797549	0.920672	0.536515	0.155757	2.09048	0.807899	0.604632	1.11064	5	27.1774353402309	25.6911	29.0993	31.8396337897325	31.3561	32.2829	6.53696730777919	5.09469	8.30877
Phosphorus	S. arcuatus	20	2.08009	0.31911	0.286621	0.0797549	0.920672	0.536515	0.155757	2.09048	0.807899	0.604632	1.11064	10	27.5317011978056	26.3898	29.2169	31.8833554136277	31.5713	32.1246	6.3002826091455	5.14361	7.39783
Phosphorus	S. arcuatus	20	2.08009	0.31911	0.286621	0.0797549	0.920672	0.536515	0.155757	2.09048	0.807899	0.604632	1.11064	35	28.1340978553219	27.2016	29.3442	31.9578858149096	31.8333	32.0443	6.02506476408787	5.14858	6.64834
Phosphorus	S. arcuatus	20	2.08009	0.31911	0.286621	0.0797549	0.920672	0.536515	0.155757	2.09048	0.807899	0.604632	1.11064	50	27.131558628859	26.4591	28.4003	32.0512550561385	31.9038	32.233	6.8918719528547	6.09672	7.60816
Phosphorus	Oocystis sp.	20	0.668565	0.185814	0.188373	0.0439746	0.687953	0.861973	0.217298	4.09028	0.413571	0.325078	0.530671	0.1	22.8263551389741	11.1937	25.9917	29.5283233427339	27.9137	31.7421	9.32134389291087	5.33504	28.0831
Phosphorus	Oocystis sp.	20	0.668565	0.185814	0.188373	0.0439746	0.687953	0.861973	0.217298	4.09028	0.413571	0.325078	0.530671	0.5	15.2563403319345	1.32478	24.4516	32.6622421781443	30.328	35.5594	NA	11.6402	46.1129
Phosphorus	Oocystis sp.	20	0.668565	0.185814	0.188373	0.0439746	0.687953	0.861973	0.217298	4.09028	0.413571	0.325078	0.530671	1.5	26.7486775864635	25.4656	28.316	32.2834876982089	31.9148	32.9049	7.57199327259124	6.21615	9.43828
Phosphorus	Oocystis sp.	20	0.668565	0.185814	0.188373	0.0439746	0.687953	0.861973	0.217298	4.09028	0.413571	0.325078	0.530671	5	27.0315820871	25.2019	29.2124	31.8925319558957	31.3969	32.4506	6.83836068332164	5.15886	9.13392
Phosphorus	Oocystis sp.	20	0.668565	0.185814	0.188373	0.0439746	0.687953	0.861973	0.217298	4.09028	0.413571	0.325078	0.530671	10	28.8237095584764	27.1112	30.207	32.6611010966643	32.2075	33.9563	6.2109264886788	4.31349	8.92787
Phosphorus	Oocystis sp.	20	0.668565	0.185814	0.188373	0.0439746	0.687953	0.861973	0.217298	4.09028	0.413571	0.325078	0.530671	35	29.0487418010286	28.1437	29.9677	35.2165975055385	34.8913	35.6693	8.4847583424471	7.49475	9.81655
Phosphorus	Oocystis sp.	20	0.668565	0.185814	0.188373	0.0439746	0.687953	0.861973	0.217298	4.09028	0.413571	0.325078	0.530671	50	29.3157241948611	28.4383	30.3365	35.8147424748039	35.3977	36.4354	9.04061454838459	8.01772	10.41
Phosphorus	Oocystis sp.	20	0.668565	0.185814	0.188373	0.0439746	0.687953	0.861973	0.217298	4.09028	0.413571	0.325078	0.530671	0.01	24.27756906144	12.22	90.7209	29.304242616802	27.5489	77.3588	7.74952312453572	0	25.0725
Phosphorus	P. boryanum	20	3.58942	0.252401	0.466068	0.167145	1.05195	0.30467	0.133112	0.888153	0.941139	0.702174	1.23637	0.1	25.4004587593428	11.1837	56.3017	37.1171400421564	34.7769	64.0994	17.7089179757976	9.54274	51.8359
Phosphorus	P. boryanum	20	3.58942	0.252401	0.466068	0.167145	1.05195	0.30467	0.133112	0.888153	0.941139	0.702174	1.23637	0.5	NA	37.8386	82.1617	NA	45.1669	78.9057	15.2031028824612	0	25.5892
Phosphorus	P. boryanum	20	3.58942	0.252401	0.466068	0.167145	1.05195	0.30467	0.133112	0.888153	0.941139	0.702174	1.23637	1.5	29.6328489742279	28.1026	31.258	35.1940846840648	34.7293	36.0364	7.80636814640655	6.34298	10.1049
Phosphorus	P. boryanum	20	3.58942	0.252401	0.466068	0.167145	1.05195	0.30467	0.133112	0.888153	0.941139	0.702174	1.23637	5	24.3240111458355	3.74219	86.1304	35.2950955537382	31.3444	76.6715	17.7059945666596	0	47.7241
Phosphorus	P. boryanum	20	3.58942	0.252401	0.466068	0.167145	1.05195	0.30467	0.133112	0.888153	0.941139	0.702174	1.23637	10	30.6543565095844	29.8406	31.8316	36.2317158380569	35.6429	37.1481	7.8404683687103	6.60084	9.22522
Phosphorus	P. boryanum	20	3.58942	0.252401	0.466068	0.167145	1.05195	0.30467	0.133112	0.888153	0.941139	0.702174	1.23637	35	28.9062732793527	28.2404	29.5455	36.6577208821212	36.1571	37.3384	10.2683709950629	9.35289	11.4041
Phosphorus	P. boryanum	20	3.58942	0.252401	0.466068	0.167145	1.05195	0.30467	0.133112	0.888153	0.941139	0.702174	1.23637	50	29.5309582229378	28.2727	31.194	37.0562471925268	35.9589	39.136	10.8353630882035	8.84759	14.1932
Phosphorus	P. boryanum	20	3.58942	0.252401	0.466068	0.167145	1.05195	0.30467	0.133112	0.888153	0.941139	0.702174	1.23637	0.01	24.2477113755443	8.7968	70.2109	35.7964786655391	33.2258	68.5277	17.0396598459828	7.69729	46.2166
Phosphorus	Synechococcus sp.	20	28.8913	0.123471	3.29417	1.87487	4.82507	0.0380563	0.024434	0.0747231	0.989119	0.669394	1.59416	0.5	NA	2.75325	20.5274	34.0629932451704	32.9252	35.4712	NA	15.8985	44.2779
Phosphorus	Synechococcus sp.	20	28.8913	0.123471	3.29417	1.87487	4.82507	0.0380563	0.024434	0.0747231	0.989119	0.669394	1.59416	1.5	18.553431753601	4.84167	23.3602	34.4986512089402	33.192	36.3477	NA	13.5014	41.8124
Phosphorus	Synechococcus sp.	20	28.8913	0.123471	3.29417	1.87487	4.82507	0.0380563	0.024434	0.0747231	0.989119	0.669394	1.59416	5	26.0341910602686	24.2211	27.681	34.574702111542	33.9295	35.2882	11.3859817458555	9.59542	14.9259
Phosphorus	Synechococcus sp.	20	28.8913	0.123471	3.29417	1.87487	4.82507	0.0380563	0.024434	0.0747231	0.989119	0.669394	1.59416	10	26.0787919102723	24.5831	27.3004	35.1356046376883	34.5881	35.8142	11.6771073104521	10.19	14.3001
Phosphorus	Synechococcus sp.	20	28.8913	0.123471	3.29417	1.87487	4.82507	0.0380563	0.024434	0.0747231	0.989119	0.669394	1.59416	35	28.2803247863792	27.0622	29.6629	34.0928213242626	33.0981	34.8394	8.13287147642456	6.46772	9.96248
Phosphorus	Synechococcus sp.	20	28.8913	0.123471	3.29417	1.87487	4.82507	0.0380563	0.024434	0.0747231	0.989119	0.669394	1.59416	50	28.0891434341951	26.745	29.2134	36.5376385731643	35.7575	38.0402	11.3118655045479	9.65634	14.4123
Phosphorus	F. saprophila	20	4.18886	0.636445	0.588261	0.146852	1.76873	0.31827	0.111284	1.24697	1.02122	0.571351	1.60003	35	24.6915914477875	19.0331	27.1856	34.4156275917921	33.463	35.8264	13.6069322464806	10.0561	25.0115
Phosphorus	F. saprophila	20	4.18886	0.636445	0.588261	0.146852	1.76873	0.31827	0.111284	1.24697	1.02122	0.571351	1.60003	50	24.7780857988688	20.6004	27.5438	31.9107439338171	31.1587	33.0007	10.8138083900076	7.56977	20.8389
Phosphorus	M. aeruginosa st. 2	20	10.2474	0.74063	13.2409	-21.9814	44.9675	0.0345539	0.012801	0.221513	0.212178	0.0683236	0.420508	35	28.6651863164356	26.5477	30.9744	35.9069013100812	34.9591	39.7918	9.60153647091354	7.58672	16.3163
Phosphorus	M. aeruginosa st. 2	20	10.2474	0.74063	13.2409	-21.9814	44.9675	0.0345539	0.012801	0.221513	0.212178	0.0683236	0.420508	50	30.1223677899543	29.4119	30.8058	35.6768232905216	35.3094	36.203	7.21832138660144	6.41587	8.10165
Phosphorus	T. minimum	20	35.3334	0.421465	7.01135	4.0323	9.8428	0.0242575	0.0147191	0.0573243	0.716823	0.439578	1.31266	10	26.3089226841832	23.58	28.6128	30.2072239616521	28.4634	31.7977	5.11173590047127	2.9994	8.9172
Phosphorus	T. minimum	20	35.3334	0.421465	7.01135	4.0323	9.8428	0.0242575	0.0147191	0.0573243	0.716823	0.439578	1.31266	35	26.54833203772	25.3592	27.9335	31.7881909546611	31.3269	32.2091	7.1073570818531	5.97905	8.61945
Phosphorus	T. minimum	20	35.3334	0.421465	7.01135	4.0323	9.8428	0.0242575	0.0147191	0.0573243	0.716823	0.439578	1.31266	50	25.8071552026725	24.6332	27.609	31.8116766231476	31.4486	32.1265	8.66487529093352	7.55628	10.3473
Phosphorus	L. subsalsa	20	4.02476	0.543945	0.64391	0.263007	1.33776	0.275139	0.130246	0.695132	0.951168	0.729205	1.2229	0.5	27.6810957795545	26.2517	29.0312	32.3639507725406	31.8716	33.2982	6.3562754809937	4.88746	8.60704
Phosphorus	L. subsalsa	20	4.02476	0.543945	0.64391	0.263007	1.33776	0.275139	0.130246	0.695132	0.951168	0.729205	1.2229	1.5	27.8740624922494	24.967	29.6843	34.0665528617312	33.0883	35.2251	8.25773299542904	6.2886	13.0275
Phosphorus	L. subsalsa	20	4.02476	0.543945	0.64391	0.263007	1.33776	0.275139	0.130246	0.695132	0.951168	0.729205	1.2229	5	30.056579192183	27.6996	32.001	34.6711098346939	33.9586	35.6835	6.64669505735196	4.82566	10.6539
Phosphorus	L. subsalsa	20	4.02476	0.543945	0.64391	0.263007	1.33776	0.275139	0.130246	0.695132	0.951168	0.729205	1.2229	10	29.1893447414434	27.7016	30.6751	34.919544676594	34.4512	35.5326	8.11468694620877	6.68892	10.4468
Phosphorus	L. subsalsa	20	4.02476	0.543945	0.64391	0.263007	1.33776	0.275139	0.130246	0.695132	0.951168	0.729205	1.2229	35	29.8803307083669	28.1329	31.6301	35.0614591274715	34.8799	35.3731	9.35715736825614	8.03652	11.3672
Phosphorus	L. subsalsa	20	4.02476	0.543945	0.64391	0.263007	1.33776	0.275139	0.130246	0.695132	0.951168	0.729205	1.2229	50	30.6074682827943	29.0125	32.3097	34.8836471682119	34.642	35.0746	8.50501976495804	7.12777	10.5691
Phosphorus	Chlorella sp.	20	4.68212	0.408691	0.485677	0.117513	1.1838	0.31573	0.127689	1.43059	1.22179	0.847905	1.69962	0.5	20.2737397936539	17.6329	21.5193	25.2390401519371	24.5008	26.9516	6.8932568503116	4.96097	13.4201
Phosphorus	Chlorella sp.	20	4.68212	0.408691	0.485677	0.117513	1.1838	0.31573	0.127689	1.43059	1.22179	0.847905	1.69962	1.5	23.967658621897	22.1068	25.7874	27.2543642628967	25.6529	27.9027	6.01247310273487	4.24453	8.84708
Phosphorus	Chlorella sp.	20	4.68212	0.408691	0.485677	0.117513	1.1838	0.31573	0.127689	1.43059	1.22179	0.847905	1.69962	5	20.5029669412161	16.5829	21.8198	24.7325612411446	24.1565	26.5523	5.65558536227285	3.85342	13.6248
Phosphorus	Chlorella sp.	20	4.68212	0.408691	0.485677	0.117513	1.1838	0.31573	0.127689	1.43059	1.22179	0.847905	1.69962	10	19.7602045539456	16.9315	21.3166	26.3494552631429	25.0453	27.6172	9.44878244133239	6.48504	17.6989
Phosphorus	Chlorella sp.	20	4.68212	0.408691	0.485677	0.117513	1.1838	0.31573	0.127689	1.43059	1.22179	0.847905	1.69962	35	NA	5.19756	19.305	30.6415514675361	29.6504	31.7667	NA	15.4159	42.4397
Phosphorus	Chlorella sp.	20	4.68212	0.408691	0.485677	0.117513	1.1838	0.31573	0.127689	1.43059	1.22179	0.847905	1.69962	50	15.4952563484642	4.57181	20.201	28.4831675259662	27.3973	30.1051	18.8981730490796	11.248	39.4246
Phosphorus	Coelastrum sp.	24	0.293358	0.264527	0.0352944	0.0195426	0.0649793	3.96208	2.23071	7.21364	1.08323	0.989446	1.18545	0.1	28.316368800593	26.4147	29.9772	31.2338290421344	29.6386	31.9024	5.10198898135577	3.44888	7.59344
Phosphorus	Coelastrum sp.	24	0.293358	0.264527	0.0352944	0.0195426	0.0649793	3.96208	2.23071	7.21364	1.08323	0.989446	1.18545	0.5	27.5381117030687	26.1591	29.3899	32.5127187716455	32.1886	33.1019	7.77989770142193	6.19081	9.43819
Phosphorus	Coelastrum sp.	24	0.293358	0.264527	0.0352944	0.0195426	0.0649793	3.96208	2.23071	7.21364	1.08323	0.989446	1.18545	1.5	28.0683951089793	27.4519	28.9614	32.8581819194055	32.4862	33.3528	6.58830272107674	5.63234	7.59853
Phosphorus	Coelastrum sp.	24	0.293358	0.264527	0.0352944	0.0195426	0.0649793	3.96208	2.23071	7.21364	1.08323	0.989446	1.18545	5	28.7169969425757	27.8827	29.7569	33.9469840511042	32.9582	34.737	7.26783017960627	5.70977	8.60172
Phosphorus	Coelastrum sp.	24	0.293358	0.264527	0.0352944	0.0195426	0.0649793	3.96208	2.23071	7.21364	1.08323	0.989446	1.18545	10	28.4844070772617	28.0247	29.2605	33.0387318870082	32.6445	33.442	6.37013685725016	5.49914	7.11894
Phosphorus	Coelastrum sp.	24	0.293358	0.264527	0.0352944	0.0195426	0.0649793	3.96208	2.23071	7.21364	1.08323	0.989446	1.18545	35	26.9348219934035	25.8627	27.8363	34.3253020997745	33.8385	34.8348	9.82186863549535	8.72413	11.4334
Phosphorus	Coelastrum sp.	24	0.293358	0.264527	0.0352944	0.0195426	0.0649793	3.96208	2.23071	7.21364	1.08323	0.989446	1.18545	50	27.6673085564139	27.2848	28.0797	34.0280323092871	33.6221	34.4907	8.49453784292095	7.89015	9.12381
Phosphorus	Coelastrum sp.	24	0.293358	0.264527	0.0352944	0.0195426	0.0649793	3.96208	2.23071	7.21364	1.08323	0.989446	1.18545	0.01	28.513506372405	27.1953	30.0539	31.8386252097175	31.4284	32.1116	4.61242838364368	3.34278	5.88848
Phosphorus	M. aeruginosa st. 1	24	12.973	0.169019	2.06309	0.972236	3.54214	0.065882	0.0369676	0.151197	0.769753	0.526625	1.10533	10	NA	37.7279	75.5902	NA	43.9476	78.0193	12.0528087135699	0	19.5042
Phosphorus	M. aeruginosa st. 1	24	12.973	0.169019	2.06309	0.972236	3.54214	0.065882	0.0369676	0.151197	0.769753	0.526625	1.10533	35	NA	32.3867	64.0327	NA	39.4126	73.2205	12.4140644860426	8.59802	20.0114
Phosphorus	M. aeruginosa st. 1	24	12.973	0.169019	2.06309	0.972236	3.54214	0.065882	0.0369676	0.151197	0.769753	0.526625	1.10533	50	NA	37.7722	68.2415	NA	43.9729	76.3223	12.8947201046247	7.0354	18.5044
Phosphorus	N. palea (G)	24	23.0827	0.247183	1.11398	0.751043	1.66253	0.114303	0.0845405	0.172376	2.54924	2.00557	3.23309	0.5	26.7593803766869	24.122	29.3169	31.769794040772	31.1413	32.2938	7.90281899579588	5.79247	11.904
Phosphorus	N. palea (G)	24	23.0827	0.247183	1.11398	0.751043	1.66253	0.114303	0.0845405	0.172376	2.54924	2.00557	3.23309	1.5	28.0533321688505	26.7049	29.684	31.9347509851753	31.5858	32.301	5.49257247287847	4.14355	7.02506
Phosphorus	N. palea (G)	24	23.0827	0.247183	1.11398	0.751043	1.66253	0.114303	0.0845405	0.172376	2.54924	2.00557	3.23309	5	29.1165167419136	16.771	89.4322	32.014121645439	30.3592	78.1039	7.96661490062488	0	28.3321
Phosphorus	N. palea (G)	24	23.0827	0.247183	1.11398	0.751043	1.66253	0.114303	0.0845405	0.172376	2.54924	2.00557	3.23309	10	25.885723247992	21.433	28.3426	32.9652453420265	31.8785	34.4134	10.2580982492154	7.02649	19.4257
Phosphorus	N. palea (G)	24	23.0827	0.247183	1.11398	0.751043	1.66253	0.114303	0.0845405	0.172376	2.54924	2.00557	3.23309	35	25.8201906647542	24.4686	26.9336	34.6704506862019	34.1613	35.1963	12.0613596087723	10.509	14.4518
Phosphorus	N. palea (G)	24	23.0827	0.247183	1.11398	0.751043	1.66253	0.114303	0.0845405	0.172376	2.54924	2.00557	3.23309	50	27.5994057552971	26.7491	28.481	35.3702625500271	35.0417	35.7553	10.8191186191212	9.79213	12.2681
Phosphorus	S. armatus	24	18.3685	0.150399	1.32013	0.82915	1.95664	0.0924723	0.0631845	0.154371	1.6162	1.24154	2.10935	0.1	25.4910830397265	15.238	80.749	34.1850396213057	32.5116	61.8013	11.1295102076429	0	28.7004
Phosphorus	S. armatus	24	18.3685	0.150399	1.32013	0.82915	1.95664	0.0924723	0.0631845	0.154371	1.6162	1.24154	2.10935	0.5	28.3130122182073	22.1291	87.5231	36.4341043290421	34.7069	75.857	11.4457051992535	0	31.7092
Phosphorus	S. armatus	24	18.3685	0.150399	1.32013	0.82915	1.95664	0.0924723	0.0631845	0.154371	1.6162	1.24154	2.10935	1.5	27.1911169809392	18.9448	80.1035	37.6792714801165	35.2932	72.3382	14.4477232837522	0	41.4728
Phosphorus	S. armatus	24	18.3685	0.150399	1.32013	0.82915	1.95664	0.0924723	0.0631845	0.154371	1.6162	1.24154	2.10935	5	27.0331479200206	23.8549	29.3339	31.1271645318937	29.5095	31.9072	8.94348501064114	6.00806	16.2517
Phosphorus	S. armatus	24	18.3685	0.150399	1.32013	0.82915	1.95664	0.0924723	0.0631845	0.154371	1.6162	1.24154	2.10935	10	27.6784158478808	24.4929	30.026	36.8311310703872	35.5634	41.9579	12.5432650919697	9.61374	23.0382
Phosphorus	S. armatus	24	18.3685	0.150399	1.32013	0.82915	1.95664	0.0924723	0.0631845	0.154371	1.6162	1.24154	2.10935	35	27.2399389353482	25.5586	28.4984	37.1638372901526	36.2192	39.0462	13.4234646169477	11.3127	17.6916
Phosphorus	S. armatus	24	18.3685	0.150399	1.32013	0.82915	1.95664	0.0924723	0.0631845	0.154371	1.6162	1.24154	2.10935	50	28.1747380363848	27.3257	29.0018	36.5262912409274	35.9625	37.3286	11.1936194152897	10.0015	12.8918
Phosphorus	F. crotonensis	24	15.7514	0.18165	1.61769	0.989815	2.41628	0.0797204	0.0531008	0.137465	1.18817	0.923652	1.53701	10	23.89634250522	22.4807	25.7757	27.114311655943	25.3722	27.8833	4.37446730496493	2.96202	5.90951
Phosphorus	F. crotonensis	24	15.7514	0.18165	1.61769	0.989815	2.41628	0.0797204	0.0531008	0.137465	1.18817	0.923652	1.53701	35	22.5561075893524	21.7082	23.5603	27.3394504253733	25.622	27.9206	9.17016341047674	7.33765	11.5294
Phosphorus	F. crotonensis	24	15.7514	0.18165	1.61769	0.989815	2.41628	0.0797204	0.0531008	0.137465	1.18817	0.923652	1.53701	50	21.5028560231591	19.9657	23.3106	27.8098569072537	27.4313	28.1238	9.45261876712482	7.75777	15.4426
Phosphorus	M. gracile	24	6.83056	0.214063	0.604141	0.238589	1.10835	0.215698	0.118353	0.591741	1.36553	1.01859	1.75986	0.5	26.1761492350523	23.8365	28.0756	32.6221649405173	31.8265	33.868	8.5729360954613	6.54208	12.3675
Phosphorus	M. gracile	24	6.83056	0.214063	0.604141	0.238589	1.10835	0.215698	0.118353	0.591741	1.36553	1.01859	1.75986	1.5	27.9047027486116	26.9694	28.9501	33.836044842494	32.9958	34.6441	7.84787855392622	6.45895	9.18343
Phosphorus	M. gracile	24	6.83056	0.214063	0.604141	0.238589	1.10835	0.215698	0.118353	0.591741	1.36553	1.01859	1.75986	5	28.5569738911171	26.9043	30.1729	33.5791204218905	32.5125	34.6901	6.77371288262301	4.7911	8.98228
Phosphorus	M. gracile	24	6.83056	0.214063	0.604141	0.238589	1.10835	0.215698	0.118353	0.591741	1.36553	1.01859	1.75986	10	29.1054449525564	28.4185	29.9445	33.4615829393686	32.6873	34.4475	6.051909867808	4.6919	7.4124
Phosphorus	M. gracile	24	6.83056	0.214063	0.604141	0.238589	1.10835	0.215698	0.118353	0.591741	1.36553	1.01859	1.75986	35	29.3588973325762	28.4854	30.3458	34.889702346303	34.6666	35.1	8.24320299185136	7.53885	9.01725
Phosphorus	M. gracile	24	6.83056	0.214063	0.604141	0.238589	1.10835	0.215698	0.118353	0.591741	1.36553	1.01859	1.75986	50	29.2662498169462	28.6045	30.0402	35.809798676027	35.4647	36.2776	8.92783215400627	8.08568	9.96156
Phosphorus	S. arcuatus	24	1.56085	0.295971	0.190344	0.068777	0.5307	0.776886	0.25636	2.26872	0.948857	0.771307	1.1964	0.5	27.1904204593376	25.8715	28.5152	32.1621227459526	31.6716	32.8704	6.64053776649705	5.29147	8.45985
Phosphorus	S. arcuatus	24	1.56085	0.295971	0.190344	0.068777	0.5307	0.776886	0.25636	2.26872	0.948857	0.771307	1.1964	1.5	26.2162224641332	22.7166	28.5304	32.1925602270261	31.4756	33.4517	8.585659854057	6.04257	15.4046
Phosphorus	S. arcuatus	24	1.56085	0.295971	0.190344	0.068777	0.5307	0.776886	0.25636	2.26872	0.948857	0.771307	1.1964	5	27.1774353402309	25.6911	29.0993	31.8396337897325	31.3561	32.2829	6.53696730777919	5.09469	8.30877
Phosphorus	S. arcuatus	24	1.56085	0.295971	0.190344	0.068777	0.5307	0.776886	0.25636	2.26872	0.948857	0.771307	1.1964	10	27.5317011978056	26.3898	29.2169	31.8833554136277	31.5713	32.1246	6.3002826091455	5.14361	7.39783
Phosphorus	S. arcuatus	24	1.56085	0.295971	0.190344	0.068777	0.5307	0.776886	0.25636	2.26872	0.948857	0.771307	1.1964	35	28.1340978553219	27.2016	29.3442	31.9578858149096	31.8333	32.0443	6.02506476408787	5.14858	6.64834
Phosphorus	S. arcuatus	24	1.56085	0.295971	0.190344	0.068777	0.5307	0.776886	0.25636	2.26872	0.948857	0.771307	1.1964	50	27.131558628859	26.4591	28.4003	32.0512550561385	31.9038	32.233	6.8918719528547	6.09672	7.60816
Phosphorus	Oocystis sp.	24	1.04588	0.224476	0.220854	0.071411	0.671796	0.69489	0.215635	2.23319	0.561286	0.443066	0.7105	0.1	22.8263551389741	11.1937	25.9917	29.5283233427339	27.9137	31.7421	9.32134389291087	5.33504	28.0831
Phosphorus	Oocystis sp.	24	1.04588	0.224476	0.220854	0.071411	0.671796	0.69489	0.215635	2.23319	0.561286	0.443066	0.7105	0.5	15.2563403319345	1.32478	24.4516	32.6622421781443	30.328	35.5594	NA	11.6402	46.1129
Phosphorus	Oocystis sp.	24	1.04588	0.224476	0.220854	0.071411	0.671796	0.69489	0.215635	2.23319	0.561286	0.443066	0.7105	1.5	26.7486775864635	25.4656	28.316	32.2834876982089	31.9148	32.9049	7.57199327259124	6.21615	9.43828
Phosphorus	Oocystis sp.	24	1.04588	0.224476	0.220854	0.071411	0.671796	0.69489	0.215635	2.23319	0.561286	0.443066	0.7105	5	27.0315820871	25.2019	29.2124	31.8925319558957	31.3969	32.4506	6.83836068332164	5.15886	9.13392
Phosphorus	Oocystis sp.	24	1.04588	0.224476	0.220854	0.071411	0.671796	0.69489	0.215635	2.23319	0.561286	0.443066	0.7105	10	28.8237095584764	27.1112	30.207	32.6611010966643	32.2075	33.9563	6.2109264886788	4.31349	8.92787
Phosphorus	Oocystis sp.	24	1.04588	0.224476	0.220854	0.071411	0.671796	0.69489	0.215635	2.23319	0.561286	0.443066	0.7105	35	29.0487418010286	28.1437	29.9677	35.2165975055385	34.8913	35.6693	8.4847583424471	7.49475	9.81655
Phosphorus	Oocystis sp.	24	1.04588	0.224476	0.220854	0.071411	0.671796	0.69489	0.215635	2.23319	0.561286	0.443066	0.7105	50	29.3157241948611	28.4383	30.3365	35.8147424748039	35.3977	36.4354	9.04061454838459	8.01772	10.41
Phosphorus	Oocystis sp.	24	1.04588	0.224476	0.220854	0.071411	0.671796	0.69489	0.215635	2.23319	0.561286	0.443066	0.7105	0.01	24.27756906144	12.22	90.7209	29.304242616802	27.5489	77.3588	7.74952312453572	0	25.0725
Phosphorus	P. boryanum	24	5.76775	0.278737	0.562752	0.0933535	1.46204	0.250346	0.0942209	1.62486	1.14027	0.706927	1.74573	0.1	25.4004587593428	11.1837	56.3017	37.1171400421564	34.7769	64.0994	17.7089179757976	9.54274	51.8359
Phosphorus	P. boryanum	24	5.76775	0.278737	0.562752	0.0933535	1.46204	0.250346	0.0942209	1.62486	1.14027	0.706927	1.74573	0.5	NA	37.8386	82.1617	NA	45.1669	78.9057	15.2031028824612	0	25.5892
Phosphorus	P. boryanum	24	5.76775	0.278737	0.562752	0.0933535	1.46204	0.250346	0.0942209	1.62486	1.14027	0.706927	1.74573	1.5	29.6328489742279	28.1026	31.258	35.1940846840648	34.7293	36.0364	7.80636814640655	6.34298	10.1049
Phosphorus	P. boryanum	24	5.76775	0.278737	0.562752	0.0933535	1.46204	0.250346	0.0942209	1.62486	1.14027	0.706927	1.74573	5	24.3240111458355	3.74219	86.1304	35.2950955537382	31.3444	76.6715	17.7059945666596	0	47.7241
Phosphorus	P. boryanum	24	5.76775	0.278737	0.562752	0.0933535	1.46204	0.250346	0.0942209	1.62486	1.14027	0.706927	1.74573	10	30.6543565095844	29.8406	31.8316	36.2317158380569	35.6429	37.1481	7.8404683687103	6.60084	9.22522
Phosphorus	P. boryanum	24	5.76775	0.278737	0.562752	0.0933535	1.46204	0.250346	0.0942209	1.62486	1.14027	0.706927	1.74573	35	28.9062732793527	28.2404	29.5455	36.6577208821212	36.1571	37.3384	10.2683709950629	9.35289	11.4041
Phosphorus	P. boryanum	24	5.76775	0.278737	0.562752	0.0933535	1.46204	0.250346	0.0942209	1.62486	1.14027	0.706927	1.74573	50	29.5309582229378	28.2727	31.194	37.0562471925268	35.9589	39.136	10.8353630882035	8.84759	14.1932
Phosphorus	P. boryanum	24	5.76775	0.278737	0.562752	0.0933535	1.46204	0.250346	0.0942209	1.62486	1.14027	0.706927	1.74573	0.01	24.2477113755443	8.7968	70.2109	35.7964786655391	33.2258	68.5277	17.0396598459828	7.69729	46.2166
Phosphorus	Synechococcus sp.	24	23.2882	0.428291	2.64972	1.64747	3.91255	0.0592663	0.0389917	0.102712	1.25692	0.932931	1.75163	0.5	NA	2.75325	20.5274	34.0629932451704	32.9252	35.4712	NA	15.8985	44.2779
Phosphorus	Synechococcus sp.	24	23.2882	0.428291	2.64972	1.64747	3.91255	0.0592663	0.0389917	0.102712	1.25692	0.932931	1.75163	1.5	18.553431753601	4.84167	23.3602	34.4986512089402	33.192	36.3477	NA	13.5014	41.8124
Phosphorus	Synechococcus sp.	24	23.2882	0.428291	2.64972	1.64747	3.91255	0.0592663	0.0389917	0.102712	1.25692	0.932931	1.75163	5	26.0341910602686	24.2211	27.681	34.574702111542	33.9295	35.2882	11.3859817458555	9.59542	14.9259
Phosphorus	Synechococcus sp.	24	23.2882	0.428291	2.64972	1.64747	3.91255	0.0592663	0.0389917	0.102712	1.25692	0.932931	1.75163	10	26.0787919102723	24.5831	27.3004	35.1356046376883	34.5881	35.8142	11.6771073104521	10.19	14.3001
Phosphorus	Synechococcus sp.	24	23.2882	0.428291	2.64972	1.64747	3.91255	0.0592663	0.0389917	0.102712	1.25692	0.932931	1.75163	35	28.2803247863792	27.0622	29.6629	34.0928213242626	33.0981	34.8394	8.13287147642456	6.46772	9.96248
Phosphorus	Synechococcus sp.	24	23.2882	0.428291	2.64972	1.64747	3.91255	0.0592663	0.0389917	0.102712	1.25692	0.932931	1.75163	50	28.0891434341951	26.745	29.2134	36.5376385731643	35.7575	38.0402	11.3118655045479	9.65634	14.4123
Phosphorus	E. elegans	24	5.75457	0.470138	1.19388	0.369431	2.5973	0.148819	0.0646948	0.552184	0.70275	0.477253	0.990506	0.5	25.93886085052	24.1573	27.8553	29.9526613392092	28.4799	31.6199	5.19902265015532	3.29931	7.68012
Phosphorus	E. elegans	24	5.75457	0.470138	1.19388	0.369431	2.5973	0.148819	0.0646948	0.552184	0.70275	0.477253	0.990506	1.5	28.2907570467302	26.0133	88.3848	32.3658011013249	31.4874	77.7292	6.21351620208334	0	19.2398
Phosphorus	E. elegans	24	5.75457	0.470138	1.19388	0.369431	2.5973	0.148819	0.0646948	0.552184	0.70275	0.477253	0.990506	5	NA	26.8544	101.769	NA	33.6721	79.4208	7.18484607560492	0	19.2644
Phosphorus	E. elegans	24	5.75457	0.470138	1.19388	0.369431	2.5973	0.148819	0.0646948	0.552184	0.70275	0.477253	0.990506	10	27.3468624519359	25.3204	28.911	34.1933876174605	33.4144	35.0821	8.90991246976985	7.30958	12.0789
Phosphorus	E. elegans	24	5.75457	0.470138	1.19388	0.369431	2.5973	0.148819	0.0646948	0.552184	0.70275	0.477253	0.990506	35	29.3598256913218	28.6182	30.2185	33.9561006890026	32.9316	34.7574	6.48341143755511	4.96307	7.6935
Phosphorus	E. elegans	24	5.75457	0.470138	1.19388	0.369431	2.5973	0.148819	0.0646948	0.552184	0.70275	0.477253	0.990506	50	29.0931060751108	27.3935	30.8749	34.9726560513217	34.5584	35.5551	8.94090716824272	7.29716	11.9177
Phosphorus	A. formosa	24	27.18	0.828837	5.62732	3.32282	8.1339	0.039393	0.0253186	0.0713575	0.919296	0.613156	1.38961	35	21.7714548866137	20.2018	23.5226	27.0140375323295	25.4502	27.855	7.72475954271567	5.60573	12.6686
Phosphorus	A. formosa	24	27.18	0.828837	5.62732	3.32282	8.1339	0.039393	0.0253186	0.0713575	0.919296	0.613156	1.38961	50	19.8036047127697	16.7381	21.2366	25.5193155034409	24.6569	27.1911	8.25179017937039	5.73951	16.4153
Phosphorus	N. palea (C)	24	13.7553	0.318568	0.687259	0.403716	1.1147	0.194985	0.135239	0.337137	2.58991	2.02721	3.19068	0.1	16.2054731048786	1.64577	24.9964	29.4473470055626	27.0423	31.7881	18.6517457665453	7.62232	40.5418
Phosphorus	N. palea (C)	24	13.7553	0.318568	0.687259	0.403716	1.1147	0.194985	0.135239	0.337137	2.58991	2.02721	3.19068	0.5	29.898192368475	25.7455	32.2848	34.2587556617372	33.092	35.1161	9.43079205812257	6.1455	18.5428
Phosphorus	N. palea (C)	24	13.7553	0.318568	0.687259	0.403716	1.1147	0.194985	0.135239	0.337137	2.58991	2.02721	3.19068	1.5	30.4829826221849	27.0847	32.5595	34.3547423925593	33.2048	35.019	8.82797125062175	6.1486	14.6261
Phosphorus	N. palea (C)	24	13.7553	0.318568	0.687259	0.403716	1.1147	0.194985	0.135239	0.337137	2.58991	2.02721	3.19068	5	32.1256523251677	30.7685	33.3649	34.4533526043501	33.2968	34.927	4.86022544055577	3.51929	6.78368
Phosphorus	N. palea (C)	24	13.7553	0.318568	0.687259	0.403716	1.1147	0.194985	0.135239	0.337137	2.58991	2.02721	3.19068	10	32.2144164535873	31.2757	33.2868	34.9872981909591	34.916	35.0488	5.04648572993311	4.10461	5.8496
Phosphorus	N. palea (C)	24	13.7553	0.318568	0.687259	0.403716	1.1147	0.194985	0.135239	0.337137	2.58991	2.02721	3.19068	35	28.4840939767075	26.9292	30.4595	35.1227552254054	34.7295	35.6482	10.0682896202402	8.49318	12.7749
Phosphorus	N. palea (C)	24	13.7553	0.318568	0.687259	0.403716	1.1147	0.194985	0.135239	0.337137	2.58991	2.02721	3.19068	50	27.7506537143802	26.5115	29.7812	34.4085247265372	33.4631	34.9443	9.48548558336824	7.98401	11.1635
Phosphorus	F. saprophila	24	25.7235	0.985313	2.68926	0.942845	4.7121	0.0797281	0.0523891	0.199953	1.86329	0.969598	2.85621	35	24.6915914477875	19.0331	27.1856	34.4156275917921	33.463	35.8264	13.6069322464806	10.0561	25.0115
Phosphorus	F. saprophila	24	25.7235	0.985313	2.68926	0.942845	4.7121	0.0797281	0.0523891	0.199953	1.86329	0.969598	2.85621	50	24.7780857988688	20.6004	27.5438	31.9107439338171	31.1587	33.0007	10.8138083900076	7.56977	20.8389
Phosphorus	M. aeruginosa st. 2	24	9.78514	0.569906	2.96815	0.587954	6.88696	0.0722654	0.0273859	0.473386	0.497759	0.239228	0.910953	35	28.6651863164356	26.5477	30.9744	35.9069013100812	34.9591	39.7918	9.60153647091354	7.58672	16.3163
Phosphorus	M. aeruginosa st. 2	24	9.78514	0.569906	2.96815	0.587954	6.88696	0.0722654	0.0273859	0.473386	0.497759	0.239228	0.910953	50	30.1223677899543	29.4119	30.8058	35.6768232905216	35.3094	36.203	7.21832138660144	6.41587	8.10165
Phosphorus	T. minimum	24	13.3478	0.426979	3.02206	1.58079	4.7088	0.0571785	0.0324662	0.135912	0.674238	0.484858	0.925363	10	26.3089226841832	23.58	28.6128	30.2072239616521	28.4634	31.7977	5.11173590047127	2.9994	8.9172
Phosphorus	T. minimum	24	13.3478	0.426979	3.02206	1.58079	4.7088	0.0571785	0.0324662	0.135912	0.674238	0.484858	0.925363	35	26.54833203772	25.3592	27.9335	31.7881909546611	31.3269	32.2091	7.1073570818531	5.97905	8.61945
Phosphorus	T. minimum	24	13.3478	0.426979	3.02206	1.58079	4.7088	0.0571785	0.0324662	0.135912	0.674238	0.484858	0.925363	50	25.8071552026725	24.6332	27.609	31.8116766231476	31.4486	32.1265	8.66487529093352	7.55628	10.3473
Phosphorus	L. subsalsa	24	1.91331	0.428197	0.267687	0.0705079	0.806342	0.6187	0.189999	2.49881	0.881645	0.677115	1.17201	0.5	27.6810957795545	26.2517	29.0312	32.3639507725406	31.8716	33.2982	6.3562754809937	4.88746	8.60704
Phosphorus	L. subsalsa	24	1.91331	0.428197	0.267687	0.0705079	0.806342	0.6187	0.189999	2.49881	0.881645	0.677115	1.17201	1.5	27.8740624922494	24.967	29.6843	34.0665528617312	33.0883	35.2251	8.25773299542904	6.2886	13.0275
Phosphorus	L. subsalsa	24	1.91331	0.428197	0.267687	0.0705079	0.806342	0.6187	0.189999	2.49881	0.881645	0.677115	1.17201	5	30.056579192183	27.6996	32.001	34.6711098346939	33.9586	35.6835	6.64669505735196	4.82566	10.6539
Phosphorus	L. subsalsa	24	1.91331	0.428197	0.267687	0.0705079	0.806342	0.6187	0.189999	2.49881	0.881645	0.677115	1.17201	10	29.1893447414434	27.7016	30.6751	34.919544676594	34.4512	35.5326	8.11468694620877	6.68892	10.4468
Phosphorus	L. subsalsa	24	1.91331	0.428197	0.267687	0.0705079	0.806342	0.6187	0.189999	2.49881	0.881645	0.677115	1.17201	35	29.8803307083669	28.1329	31.6301	35.0614591274715	34.8799	35.3731	9.35715736825614	8.03652	11.3672
Phosphorus	L. subsalsa	24	1.91331	0.428197	0.267687	0.0705079	0.806342	0.6187	0.189999	2.49881	0.881645	0.677115	1.17201	50	30.6074682827943	29.0125	32.3097	34.8836471682119	34.642	35.0746	8.50501976495804	7.12777	10.5691
Phosphorus	Chlorella sp.	24	1.1025	0.482312	0.252927	0.0729965	0.865822	0.751273	0.196173	2.69217	0.584362	0.43483	0.779177	0.5	20.2737397936539	17.6329	21.5193	25.2390401519371	24.5008	26.9516	6.8932568503116	4.96097	13.4201
Phosphorus	Chlorella sp.	24	1.1025	0.482312	0.252927	0.0729965	0.865822	0.751273	0.196173	2.69217	0.584362	0.43483	0.779177	1.5	23.967658621897	22.1068	25.7874	27.2543642628967	25.6529	27.9027	6.01247310273487	4.24453	8.84708
Phosphorus	Chlorella sp.	24	1.1025	0.482312	0.252927	0.0729965	0.865822	0.751273	0.196173	2.69217	0.584362	0.43483	0.779177	5	20.5029669412161	16.5829	21.8198	24.7325612411446	24.1565	26.5523	5.65558536227285	3.85342	13.6248
Phosphorus	Chlorella sp.	24	1.1025	0.482312	0.252927	0.0729965	0.865822	0.751273	0.196173	2.69217	0.584362	0.43483	0.779177	10	19.7602045539456	16.9315	21.3166	26.3494552631429	25.0453	27.6172	9.44878244133239	6.48504	17.6989
Phosphorus	Chlorella sp.	24	1.1025	0.482312	0.252927	0.0729965	0.865822	0.751273	0.196173	2.69217	0.584362	0.43483	0.779177	35	NA	5.19756	19.305	30.6415514675361	29.6504	31.7667	NA	15.4159	42.4397
Phosphorus	Chlorella sp.	24	1.1025	0.482312	0.252927	0.0729965	0.865822	0.751273	0.196173	2.69217	0.584362	0.43483	0.779177	50	15.4952563484642	4.57181	20.201	28.4831675259662	27.3973	30.1051	18.8981730490796	11.248	39.4246
Phosphorus	Coelastrum sp.	15	0.0873064	0.29337	0.0348128	0.0187029	0.0704533	5.2096	2.39521	11.345	0.393064	0.357323	0.433179	0.1	28.316368800593	26.4147	29.9772	31.2338290421344	29.6386	31.9024	5.10198898135577	3.44888	7.59344
Phosphorus	Coelastrum sp.	15	0.0873064	0.29337	0.0348128	0.0187029	0.0704533	5.2096	2.39521	11.345	0.393064	0.357323	0.433179	0.5	27.5381117030687	26.1591	29.3899	32.5127187716455	32.1886	33.1019	7.77989770142193	6.19081	9.43819
Phosphorus	Coelastrum sp.	15	0.0873064	0.29337	0.0348128	0.0187029	0.0704533	5.2096	2.39521	11.345	0.393064	0.357323	0.433179	1.5	28.0683951089793	27.4519	28.9614	32.8581819194055	32.4862	33.3528	6.58830272107674	5.63234	7.59853
Phosphorus	Coelastrum sp.	15	0.0873064	0.29337	0.0348128	0.0187029	0.0704533	5.2096	2.39521	11.345	0.393064	0.357323	0.433179	5	28.7169969425757	27.8827	29.7569	33.9469840511042	32.9582	34.737	7.26783017960627	5.70977	8.60172
Phosphorus	Coelastrum sp.	15	0.0873064	0.29337	0.0348128	0.0187029	0.0704533	5.2096	2.39521	11.345	0.393064	0.357323	0.433179	10	28.4844070772617	28.0247	29.2605	33.0387318870082	32.6445	33.442	6.37013685725016	5.49914	7.11894
Phosphorus	Coelastrum sp.	15	0.0873064	0.29337	0.0348128	0.0187029	0.0704533	5.2096	2.39521	11.345	0.393064	0.357323	0.433179	35	26.9348219934035	25.8627	27.8363	34.3253020997745	33.8385	34.8348	9.82186863549535	8.72413	11.4334
Phosphorus	Coelastrum sp.	15	0.0873064	0.29337	0.0348128	0.0187029	0.0704533	5.2096	2.39521	11.345	0.393064	0.357323	0.433179	50	27.6673085564139	27.2848	28.0797	34.0280323092871	33.6221	34.4907	8.49453784292095	7.89015	9.12381
Phosphorus	Coelastrum sp.	15	0.0873064	0.29337	0.0348128	0.0187029	0.0704533	5.2096	2.39521	11.345	0.393064	0.357323	0.433179	0.01	28.513506372405	27.1953	30.0539	31.8386252097175	31.4284	32.1116	4.61242838364368	3.34278	5.88848
Phosphorus	N. palea (G)	15	19.4326	0.116839	1.65446	1.10227	2.33472	0.0728667	0.0517939	0.114467	1.35686	1.06429	1.73999	0.5	26.7593803766869	24.122	29.3169	31.769794040772	31.1413	32.2938	7.90281899579588	5.79247	11.904
Phosphorus	N. palea (G)	15	19.4326	0.116839	1.65446	1.10227	2.33472	0.0728667	0.0517939	0.114467	1.35686	1.06429	1.73999	1.5	28.0533321688505	26.7049	29.684	31.9347509851753	31.5858	32.301	5.49257247287847	4.14355	7.02506
Phosphorus	N. palea (G)	15	19.4326	0.116839	1.65446	1.10227	2.33472	0.0728667	0.0517939	0.114467	1.35686	1.06429	1.73999	5	29.1165167419136	16.771	89.4322	32.014121645439	30.3592	78.1039	7.96661490062488	0	28.3321
Phosphorus	N. palea (G)	15	19.4326	0.116839	1.65446	1.10227	2.33472	0.0728667	0.0517939	0.114467	1.35686	1.06429	1.73999	10	25.885723247992	21.433	28.3426	32.9652453420265	31.8785	34.4134	10.2580982492154	7.02649	19.4257
Phosphorus	N. palea (G)	15	19.4326	0.116839	1.65446	1.10227	2.33472	0.0728667	0.0517939	0.114467	1.35686	1.06429	1.73999	35	25.8201906647542	24.4686	26.9336	34.6704506862019	34.1613	35.1963	12.0613596087723	10.509	14.4518
Phosphorus	N. palea (G)	15	19.4326	0.116839	1.65446	1.10227	2.33472	0.0728667	0.0517939	0.114467	1.35686	1.06429	1.73999	50	27.5994057552971	26.7491	28.481	35.3702625500271	35.0417	35.7553	10.8191186191212	9.79213	12.2681
Phosphorus	S. armatus	15	10.1088	0.126607	2.36178	1.58887	3.30944	0.0586398	0.0398845	0.0987506	0.565257	0.471337	0.676233	0.1	25.4910830397265	15.238	80.749	34.1850396213057	32.5116	61.8013	11.1295102076429	0	28.7004
Phosphorus	S. armatus	15	10.1088	0.126607	2.36178	1.58887	3.30944	0.0586398	0.0398845	0.0987506	0.565257	0.471337	0.676233	0.5	28.3130122182073	22.1291	87.5231	36.4341043290421	34.7069	75.857	11.4457051992535	0	31.7092
Phosphorus	S. armatus	15	10.1088	0.126607	2.36178	1.58887	3.30944	0.0586398	0.0398845	0.0987506	0.565257	0.471337	0.676233	1.5	27.1911169809392	18.9448	80.1035	37.6792714801165	35.2932	72.3382	14.4477232837522	0	41.4728
Phosphorus	S. armatus	15	10.1088	0.126607	2.36178	1.58887	3.30944	0.0586398	0.0398845	0.0987506	0.565257	0.471337	0.676233	5	27.0331479200206	23.8549	29.3339	31.1271645318937	29.5095	31.9072	8.94348501064114	6.00806	16.2517
Phosphorus	S. armatus	15	10.1088	0.126607	2.36178	1.58887	3.30944	0.0586398	0.0398845	0.0987506	0.565257	0.471337	0.676233	10	27.6784158478808	24.4929	30.026	36.8311310703872	35.5634	41.9579	12.5432650919697	9.61374	23.0382
Phosphorus	S. armatus	15	10.1088	0.126607	2.36178	1.58887	3.30944	0.0586398	0.0398845	0.0987506	0.565257	0.471337	0.676233	35	27.2399389353482	25.5586	28.4984	37.1638372901526	36.2192	39.0462	13.4234646169477	11.3127	17.6916
Phosphorus	S. armatus	15	10.1088	0.126607	2.36178	1.58887	3.30944	0.0586398	0.0398845	0.0987506	0.565257	0.471337	0.676233	50	28.1747380363848	27.3257	29.0018	36.5262912409274	35.9625	37.3286	11.1936194152897	10.0015	12.8918
Phosphorus	F. crotonensis	15	44.6418	0.330578	4.18528	2.88345	5.75034	0.034261	0.0254174	0.0530459	1.43029	0.987148	2.12229	10	23.89634250522	22.4807	25.7757	27.114311655943	25.3722	27.8833	4.37446730496493	2.96202	5.90951
Phosphorus	F. crotonensis	15	44.6418	0.330578	4.18528	2.88345	5.75034	0.034261	0.0254174	0.0530459	1.43029	0.987148	2.12229	35	22.5561075893524	21.7082	23.5603	27.3394504253733	25.622	27.9206	9.17016341047674	7.33765	11.5294
Phosphorus	F. crotonensis	15	44.6418	0.330578	4.18528	2.88345	5.75034	0.034261	0.0254174	0.0530459	1.43029	0.987148	2.12229	50	21.5028560231591	19.9657	23.3106	27.8098569072537	27.4313	28.1238	9.45261876712482	7.75777	15.4426
Phosphorus	M. gracile	15	6.77968	0.271911	2.11329	0.497395	4.80022	0.0819938	0.0323382	0.440853	0.433258	0.252235	0.695234	0.5	26.1761492350523	23.8365	28.0756	32.6221649405173	31.8265	33.868	8.5729360954613	6.54208	12.3675
Phosphorus	M. gracile	15	6.77968	0.271911	2.11329	0.497395	4.80022	0.0819938	0.0323382	0.440853	0.433258	0.252235	0.695234	1.5	27.9047027486116	26.9694	28.9501	33.836044842494	32.9958	34.6441	7.84787855392622	6.45895	9.18343
Phosphorus	M. gracile	15	6.77968	0.271911	2.11329	0.497395	4.80022	0.0819938	0.0323382	0.440853	0.433258	0.252235	0.695234	5	28.5569738911171	26.9043	30.1729	33.5791204218905	32.5125	34.6901	6.77371288262301	4.7911	8.98228
Phosphorus	M. gracile	15	6.77968	0.271911	2.11329	0.497395	4.80022	0.0819938	0.0323382	0.440853	0.433258	0.252235	0.695234	10	29.1054449525564	28.4185	29.9445	33.4615829393686	32.6873	34.4475	6.051909867808	4.6919	7.4124
Phosphorus	M. gracile	15	6.77968	0.271911	2.11329	0.497395	4.80022	0.0819938	0.0323382	0.440853	0.433258	0.252235	0.695234	35	29.3588973325762	28.4854	30.3458	34.889702346303	34.6666	35.1	8.24320299185136	7.53885	9.01725
Phosphorus	M. gracile	15	6.77968	0.271911	2.11329	0.497395	4.80022	0.0819938	0.0323382	0.440853	0.433258	0.252235	0.695234	50	29.2662498169462	28.6045	30.0402	35.809798676027	35.4647	36.2776	8.92783215400627	8.08568	9.96156
Phosphorus	S. arcuatus	15	1.03893	0.253644	0.449036	0.17072	1.18353	0.420886	0.141743	1.24651	0.340486	0.269278	0.429016	0.5	27.1904204593376	25.8715	28.5152	32.1621227459526	31.6716	32.8704	6.64053776649705	5.29147	8.45985
Phosphorus	S. arcuatus	15	1.03893	0.253644	0.449036	0.17072	1.18353	0.420886	0.141743	1.24651	0.340486	0.269278	0.429016	1.5	26.2162224641332	22.7166	28.5304	32.1925602270261	31.4756	33.4517	8.585659854057	6.04257	15.4046
Phosphorus	S. arcuatus	15	1.03893	0.253644	0.449036	0.17072	1.18353	0.420886	0.141743	1.24651	0.340486	0.269278	0.429016	5	27.1774353402309	25.6911	29.0993	31.8396337897325	31.3561	32.2829	6.53696730777919	5.09469	8.30877
Phosphorus	S. arcuatus	15	1.03893	0.253644	0.449036	0.17072	1.18353	0.420886	0.141743	1.24651	0.340486	0.269278	0.429016	10	27.5317011978056	26.3898	29.2169	31.8833554136277	31.5713	32.1246	6.3002826091455	5.14361	7.39783
Phosphorus	S. arcuatus	15	1.03893	0.253644	0.449036	0.17072	1.18353	0.420886	0.141743	1.24651	0.340486	0.269278	0.429016	35	28.1340978553219	27.2016	29.3442	31.9578858149096	31.8333	32.0443	6.02506476408787	5.14858	6.64834
Phosphorus	S. arcuatus	15	1.03893	0.253644	0.449036	0.17072	1.18353	0.420886	0.141743	1.24651	0.340486	0.269278	0.429016	50	27.131558628859	26.4591	28.4003	32.0512550561385	31.9038	32.233	6.8918719528547	6.09672	7.60816
Phosphorus	Oocystis sp.	15	0.582357	0.183384	0.232419	0.0672471	0.945756	0.800271	0.175512	3.03711	0.310467	0.244923	0.39856	0.1	22.8263551389741	11.1937	25.9917	29.5283233427339	27.9137	31.7421	9.32134389291087	5.33504	28.0831
Phosphorus	Oocystis sp.	15	0.582357	0.183384	0.232419	0.0672471	0.945756	0.800271	0.175512	3.03711	0.310467	0.244923	0.39856	0.5	15.2563403319345	1.32478	24.4516	32.6622421781443	30.328	35.5594	NA	11.6402	46.1129
Phosphorus	Oocystis sp.	15	0.582357	0.183384	0.232419	0.0672471	0.945756	0.800271	0.175512	3.03711	0.310467	0.244923	0.39856	1.5	26.7486775864635	25.4656	28.316	32.2834876982089	31.9148	32.9049	7.57199327259124	6.21615	9.43828
Phosphorus	Oocystis sp.	15	0.582357	0.183384	0.232419	0.0672471	0.945756	0.800271	0.175512	3.03711	0.310467	0.244923	0.39856	5	27.0315820871	25.2019	29.2124	31.8925319558957	31.3969	32.4506	6.83836068332164	5.15886	9.13392
Phosphorus	Oocystis sp.	15	0.582357	0.183384	0.232419	0.0672471	0.945756	0.800271	0.175512	3.03711	0.310467	0.244923	0.39856	10	28.8237095584764	27.1112	30.207	32.6611010966643	32.2075	33.9563	6.2109264886788	4.31349	8.92787
Phosphorus	Oocystis sp.	15	0.582357	0.183384	0.232419	0.0672471	0.945756	0.800271	0.175512	3.03711	0.310467	0.244923	0.39856	35	29.0487418010286	28.1437	29.9677	35.2165975055385	34.8913	35.6693	8.4847583424471	7.49475	9.81655
Phosphorus	Oocystis sp.	15	0.582357	0.183384	0.232419	0.0672471	0.945756	0.800271	0.175512	3.03711	0.310467	0.244923	0.39856	50	29.3157241948611	28.4383	30.3365	35.8147424748039	35.3977	36.4354	9.04061454838459	8.01772	10.41
Phosphorus	Oocystis sp.	15	0.582357	0.183384	0.232419	0.0672471	0.945756	0.800271	0.175512	3.03711	0.310467	0.244923	0.39856	0.01	24.27756906144	12.22	90.7209	29.304242616802	27.5489	77.3588	7.74952312453572	0	25.0725
Phosphorus	P. boryanum	15	2.61973	0.20337	0.532728	0.0765393	2.56903	0.311155	0.0536738	2.53811	0.415492	0.281964	0.698026	0.1	25.4004587593428	11.1837	56.3017	37.1171400421564	34.7769	64.0994	17.7089179757976	9.54274	51.8359
Phosphorus	P. boryanum	15	2.61973	0.20337	0.532728	0.0765393	2.56903	0.311155	0.0536738	2.53811	0.415492	0.281964	0.698026	0.5	NA	37.8386	82.1617	NA	45.1669	78.9057	15.2031028824612	0	25.5892
Phosphorus	P. boryanum	15	2.61973	0.20337	0.532728	0.0765393	2.56903	0.311155	0.0536738	2.53811	0.415492	0.281964	0.698026	1.5	29.6328489742279	28.1026	31.258	35.1940846840648	34.7293	36.0364	7.80636814640655	6.34298	10.1049
Phosphorus	P. boryanum	15	2.61973	0.20337	0.532728	0.0765393	2.56903	0.311155	0.0536738	2.53811	0.415492	0.281964	0.698026	5	24.3240111458355	3.74219	86.1304	35.2950955537382	31.3444	76.6715	17.7059945666596	0	47.7241
Phosphorus	P. boryanum	15	2.61973	0.20337	0.532728	0.0765393	2.56903	0.311155	0.0536738	2.53811	0.415492	0.281964	0.698026	10	30.6543565095844	29.8406	31.8316	36.2317158380569	35.6429	37.1481	7.8404683687103	6.60084	9.22522
Phosphorus	P. boryanum	15	2.61973	0.20337	0.532728	0.0765393	2.56903	0.311155	0.0536738	2.53811	0.415492	0.281964	0.698026	35	28.9062732793527	28.2404	29.5455	36.6577208821212	36.1571	37.3384	10.2683709950629	9.35289	11.4041
Phosphorus	P. boryanum	15	2.61973	0.20337	0.532728	0.0765393	2.56903	0.311155	0.0536738	2.53811	0.415492	0.281964	0.698026	50	29.5309582229378	28.2727	31.194	37.0562471925268	35.9589	39.136	10.8353630882035	8.84759	14.1932
Phosphorus	P. boryanum	15	2.61973	0.20337	0.532728	0.0765393	2.56903	0.311155	0.0536738	2.53811	0.415492	0.281964	0.698026	0.01	24.2477113755443	8.7968	70.2109	35.7964786655391	33.2258	68.5277	17.0396598459828	7.69729	46.2166
Phosphorus	Synechococcus sp.	15	6.92888	0.0382715	3.01746	1.65272	4.64706	0.0499979	0.0302144	0.102368	0.328211	0.265396	0.400857	0.5	NA	2.75325	20.5274	34.0629932451704	32.9252	35.4712	NA	15.8985	44.2779
Phosphorus	Synechococcus sp.	15	6.92888	0.0382715	3.01746	1.65272	4.64706	0.0499979	0.0302144	0.102368	0.328211	0.265396	0.400857	1.5	18.553431753601	4.84167	23.3602	34.4986512089402	33.192	36.3477	NA	13.5014	41.8124
Phosphorus	Synechococcus sp.	15	6.92888	0.0382715	3.01746	1.65272	4.64706	0.0499979	0.0302144	0.102368	0.328211	0.265396	0.400857	5	26.0341910602686	24.2211	27.681	34.574702111542	33.9295	35.2882	11.3859817458555	9.59542	14.9259
Phosphorus	Synechococcus sp.	15	6.92888	0.0382715	3.01746	1.65272	4.64706	0.0499979	0.0302144	0.102368	0.328211	0.265396	0.400857	10	26.0787919102723	24.5831	27.3004	35.1356046376883	34.5881	35.8142	11.6771073104521	10.19	14.3001
Phosphorus	Synechococcus sp.	15	6.92888	0.0382715	3.01746	1.65272	4.64706	0.0499979	0.0302144	0.102368	0.328211	0.265396	0.400857	35	28.2803247863792	27.0622	29.6629	34.0928213242626	33.0981	34.8394	8.13287147642456	6.46772	9.96248
Phosphorus	Synechococcus sp.	15	6.92888	0.0382715	3.01746	1.65272	4.64706	0.0499979	0.0302144	0.102368	0.328211	0.265396	0.400857	50	28.0891434341951	26.745	29.2134	36.5376385731643	35.7575	38.0402	11.3118655045479	9.65634	14.4123
Phosphorus	Coelastrum sp.	28	0.113985	0.279657	0.0109326	0.0044131	0.0278752	12.7102	5.10196	31.9426	1.26383	1.14376	1.39952	0.1	28.316368800593	26.4147	29.9772	31.2338290421344	29.6386	31.9024	5.10198898135577	3.44888	7.59344
Phosphorus	Coelastrum sp.	28	0.113985	0.279657	0.0109326	0.0044131	0.0278752	12.7102	5.10196	31.9426	1.26383	1.14376	1.39952	0.5	27.5381117030687	26.1591	29.3899	32.5127187716455	32.1886	33.1019	7.77989770142193	6.19081	9.43819
Phosphorus	Coelastrum sp.	28	0.113985	0.279657	0.0109326	0.0044131	0.0278752	12.7102	5.10196	31.9426	1.26383	1.14376	1.39952	1.5	28.0683951089793	27.4519	28.9614	32.8581819194055	32.4862	33.3528	6.58830272107674	5.63234	7.59853
Phosphorus	Coelastrum sp.	28	0.113985	0.279657	0.0109326	0.0044131	0.0278752	12.7102	5.10196	31.9426	1.26383	1.14376	1.39952	5	28.7169969425757	27.8827	29.7569	33.9469840511042	32.9582	34.737	7.26783017960627	5.70977	8.60172
Phosphorus	Coelastrum sp.	28	0.113985	0.279657	0.0109326	0.0044131	0.0278752	12.7102	5.10196	31.9426	1.26383	1.14376	1.39952	10	28.4844070772617	28.0247	29.2605	33.0387318870082	32.6445	33.442	6.37013685725016	5.49914	7.11894
Phosphorus	Coelastrum sp.	28	0.113985	0.279657	0.0109326	0.0044131	0.0278752	12.7102	5.10196	31.9426	1.26383	1.14376	1.39952	35	26.9348219934035	25.8627	27.8363	34.3253020997745	33.8385	34.8348	9.82186863549535	8.72413	11.4334
Phosphorus	Coelastrum sp.	28	0.113985	0.279657	0.0109326	0.0044131	0.0278752	12.7102	5.10196	31.9426	1.26383	1.14376	1.39952	50	27.6673085564139	27.2848	28.0797	34.0280323092871	33.6221	34.4907	8.49453784292095	7.89015	9.12381
Phosphorus	Coelastrum sp.	28	0.113985	0.279657	0.0109326	0.0044131	0.0278752	12.7102	5.10196	31.9426	1.26383	1.14376	1.39952	0.01	28.513506372405	27.1953	30.0539	31.8386252097175	31.4284	32.1116	4.61242838364368	3.34278	5.88848
Phosphorus	M. aeruginosa st. 1	28	9.91926	0.239882	1.56396	0.913951	2.47588	0.091035	0.0569052	0.165395	0.841879	0.658561	1.05734	10	NA	37.7279	75.5902	NA	43.9476	78.0193	12.0528087135699	0	19.5042
Phosphorus	M. aeruginosa st. 1	28	9.91926	0.239882	1.56396	0.913951	2.47588	0.091035	0.0569052	0.165395	0.841879	0.658561	1.05734	35	NA	32.3867	64.0327	NA	39.4126	73.2205	12.4140644860426	8.59802	20.0114
Phosphorus	M. aeruginosa st. 1	28	9.91926	0.239882	1.56396	0.913951	2.47588	0.091035	0.0569052	0.165395	0.841879	0.658561	1.05734	50	NA	37.7722	68.2415	NA	43.9729	76.3223	12.8947201046247	7.0354	18.5044
Phosphorus	N. palea (G)	28	14.8062	0.241964	0.779633	0.461333	1.21582	0.164012	0.111781	0.286614	2.33027	1.80802	2.93723	0.5	26.7593803766869	24.122	29.3169	31.769794040772	31.1413	32.2938	7.90281899579588	5.79247	11.904
Phosphorus	N. palea (G)	28	14.8062	0.241964	0.779633	0.461333	1.21582	0.164012	0.111781	0.286614	2.33027	1.80802	2.93723	1.5	28.0533321688505	26.7049	29.684	31.9347509851753	31.5858	32.301	5.49257247287847	4.14355	7.02506
Phosphorus	N. palea (G)	28	14.8062	0.241964	0.779633	0.461333	1.21582	0.164012	0.111781	0.286614	2.33027	1.80802	2.93723	5	29.1165167419136	16.771	89.4322	32.014121645439	30.3592	78.1039	7.96661490062488	0	28.3321
Phosphorus	N. palea (G)	28	14.8062	0.241964	0.779633	0.461333	1.21582	0.164012	0.111781	0.286614	2.33027	1.80802	2.93723	10	25.885723247992	21.433	28.3426	32.9652453420265	31.8785	34.4134	10.2580982492154	7.02649	19.4257
Phosphorus	N. palea (G)	28	14.8062	0.241964	0.779633	0.461333	1.21582	0.164012	0.111781	0.286614	2.33027	1.80802	2.93723	35	25.8201906647542	24.4686	26.9336	34.6704506862019	34.1613	35.1963	12.0613596087723	10.509	14.4518
Phosphorus	N. palea (G)	28	14.8062	0.241964	0.779633	0.461333	1.21582	0.164012	0.111781	0.286614	2.33027	1.80802	2.93723	50	27.5994057552971	26.7491	28.481	35.3702625500271	35.0417	35.7553	10.8191186191212	9.79213	12.2681
Phosphorus	S. armatus	28	18.1746	0.119682	1.46612	0.855156	2.20008	0.0818838	0.0543241	0.150123	1.40707	1.04939	1.88643	0.1	25.4910830397265	15.238	80.749	34.1850396213057	32.5116	61.8013	11.1295102076429	0	28.7004
Phosphorus	S. armatus	28	18.1746	0.119682	1.46612	0.855156	2.20008	0.0818838	0.0543241	0.150123	1.40707	1.04939	1.88643	0.5	28.3130122182073	22.1291	87.5231	36.4341043290421	34.7069	75.857	11.4457051992535	0	31.7092
Phosphorus	S. armatus	28	18.1746	0.119682	1.46612	0.855156	2.20008	0.0818838	0.0543241	0.150123	1.40707	1.04939	1.88643	1.5	27.1911169809392	18.9448	80.1035	37.6792714801165	35.2932	72.3382	14.4477232837522	0	41.4728
Phosphorus	S. armatus	28	18.1746	0.119682	1.46612	0.855156	2.20008	0.0818838	0.0543241	0.150123	1.40707	1.04939	1.88643	5	27.0331479200206	23.8549	29.3339	31.1271645318937	29.5095	31.9072	8.94348501064114	6.00806	16.2517
Phosphorus	S. armatus	28	18.1746	0.119682	1.46612	0.855156	2.20008	0.0818838	0.0543241	0.150123	1.40707	1.04939	1.88643	10	27.6784158478808	24.4929	30.026	36.8311310703872	35.5634	41.9579	12.5432650919697	9.61374	23.0382
Phosphorus	S. armatus	28	18.1746	0.119682	1.46612	0.855156	2.20008	0.0818838	0.0543241	0.150123	1.40707	1.04939	1.88643	35	27.2399389353482	25.5586	28.4984	37.1638372901526	36.2192	39.0462	13.4234646169477	11.3127	17.6916
Phosphorus	S. armatus	28	18.1746	0.119682	1.46612	0.855156	2.20008	0.0818838	0.0543241	0.150123	1.40707	1.04939	1.88643	50	28.1747380363848	27.3257	29.0018	36.5262912409274	35.9625	37.3286	11.1936194152897	10.0015	12.8918
Phosphorus	M. gracile	28	5.9405	0.263613	0.488247	0.289256	0.777997	0.27471	0.17898	0.474124	1.55878	1.31922	1.81996	0.5	26.1761492350523	23.8365	28.0756	32.6221649405173	31.8265	33.868	8.5729360954613	6.54208	12.3675
Phosphorus	M. gracile	28	5.9405	0.263613	0.488247	0.289256	0.777997	0.27471	0.17898	0.474124	1.55878	1.31922	1.81996	1.5	27.9047027486116	26.9694	28.9501	33.836044842494	32.9958	34.6441	7.84787855392622	6.45895	9.18343
Phosphorus	M. gracile	28	5.9405	0.263613	0.488247	0.289256	0.777997	0.27471	0.17898	0.474124	1.55878	1.31922	1.81996	5	28.5569738911171	26.9043	30.1729	33.5791204218905	32.5125	34.6901	6.77371288262301	4.7911	8.98228
Phosphorus	M. gracile	28	5.9405	0.263613	0.488247	0.289256	0.777997	0.27471	0.17898	0.474124	1.55878	1.31922	1.81996	10	29.1054449525564	28.4185	29.9445	33.4615829393686	32.6873	34.4475	6.051909867808	4.6919	7.4124
Phosphorus	M. gracile	28	5.9405	0.263613	0.488247	0.289256	0.777997	0.27471	0.17898	0.474124	1.55878	1.31922	1.81996	35	29.3588973325762	28.4854	30.3458	34.889702346303	34.6666	35.1	8.24320299185136	7.53885	9.01725
Phosphorus	M. gracile	28	5.9405	0.263613	0.488247	0.289256	0.777997	0.27471	0.17898	0.474124	1.55878	1.31922	1.81996	50	29.2662498169462	28.6045	30.0402	35.809798676027	35.4647	36.2776	8.92783215400627	8.08568	9.96156
Phosphorus	S. arcuatus	28	2.39812	0.303786	0.214353	0.0843521	0.481421	0.659867	0.27857	1.75934	1.34832	1.10645	1.67447	0.5	27.1904204593376	25.8715	28.5152	32.1621227459526	31.6716	32.8704	6.64053776649705	5.29147	8.45985
Phosphorus	S. arcuatus	28	2.39812	0.303786	0.214353	0.0843521	0.481421	0.659867	0.27857	1.75934	1.34832	1.10645	1.67447	1.5	26.2162224641332	22.7166	28.5304	32.1925602270261	31.4756	33.4517	8.585659854057	6.04257	15.4046
Phosphorus	S. arcuatus	28	2.39812	0.303786	0.214353	0.0843521	0.481421	0.659867	0.27857	1.75934	1.34832	1.10645	1.67447	5	27.1774353402309	25.6911	29.0993	31.8396337897325	31.3561	32.2829	6.53696730777919	5.09469	8.30877
Phosphorus	S. arcuatus	28	2.39812	0.303786	0.214353	0.0843521	0.481421	0.659867	0.27857	1.75934	1.34832	1.10645	1.67447	10	27.5317011978056	26.3898	29.2169	31.8833554136277	31.5713	32.1246	6.3002826091455	5.14361	7.39783
Phosphorus	S. arcuatus	28	2.39812	0.303786	0.214353	0.0843521	0.481421	0.659867	0.27857	1.75934	1.34832	1.10645	1.67447	35	28.1340978553219	27.2016	29.3442	31.9578858149096	31.8333	32.0443	6.02506476408787	5.14858	6.64834
Phosphorus	S. arcuatus	28	2.39812	0.303786	0.214353	0.0843521	0.481421	0.659867	0.27857	1.75934	1.34832	1.10645	1.67447	50	27.131558628859	26.4591	28.4003	32.0512550561385	31.9038	32.233	6.8918719528547	6.09672	7.60816
Phosphorus	Oocystis sp.	28	3.17693	0.21509	0.380712	0.182173	0.695373	0.355048	0.190393	0.79078	1.03657	0.858875	1.24199	0.1	22.8263551389741	11.1937	25.9917	29.5283233427339	27.9137	31.7421	9.32134389291087	5.33504	28.0831
Phosphorus	Oocystis sp.	28	3.17693	0.21509	0.380712	0.182173	0.695373	0.355048	0.190393	0.79078	1.03657	0.858875	1.24199	0.5	15.2563403319345	1.32478	24.4516	32.6622421781443	30.328	35.5594	NA	11.6402	46.1129
Phosphorus	Oocystis sp.	28	3.17693	0.21509	0.380712	0.182173	0.695373	0.355048	0.190393	0.79078	1.03657	0.858875	1.24199	1.5	26.7486775864635	25.4656	28.316	32.2834876982089	31.9148	32.9049	7.57199327259124	6.21615	9.43828
Phosphorus	Oocystis sp.	28	3.17693	0.21509	0.380712	0.182173	0.695373	0.355048	0.190393	0.79078	1.03657	0.858875	1.24199	5	27.0315820871	25.2019	29.2124	31.8925319558957	31.3969	32.4506	6.83836068332164	5.15886	9.13392
Phosphorus	Oocystis sp.	28	3.17693	0.21509	0.380712	0.182173	0.695373	0.355048	0.190393	0.79078	1.03657	0.858875	1.24199	10	28.8237095584764	27.1112	30.207	32.6611010966643	32.2075	33.9563	6.2109264886788	4.31349	8.92787
Phosphorus	Oocystis sp.	28	3.17693	0.21509	0.380712	0.182173	0.695373	0.355048	0.190393	0.79078	1.03657	0.858875	1.24199	35	29.0487418010286	28.1437	29.9677	35.2165975055385	34.8913	35.6693	8.4847583424471	7.49475	9.81655
Phosphorus	Oocystis sp.	28	3.17693	0.21509	0.380712	0.182173	0.695373	0.355048	0.190393	0.79078	1.03657	0.858875	1.24199	50	29.3157241948611	28.4383	30.3365	35.8147424748039	35.3977	36.4354	9.04061454838459	8.01772	10.41
Phosphorus	Oocystis sp.	28	3.17693	0.21509	0.380712	0.182173	0.695373	0.355048	0.190393	0.79078	1.03657	0.858875	1.24199	0.01	24.27756906144	12.22	90.7209	29.304242616802	27.5489	77.3588	7.74952312453572	0	25.0725
Phosphorus	P. boryanum	28	6.58098	0.243504	0.574041	0.176738	1.17713	0.23207	0.114177	0.820226	1.37198	0.958637	1.86062	0.1	25.4004587593428	11.1837	56.3017	37.1171400421564	34.7769	64.0994	17.7089179757976	9.54274	51.8359
Phosphorus	P. boryanum	28	6.58098	0.243504	0.574041	0.176738	1.17713	0.23207	0.114177	0.820226	1.37198	0.958637	1.86062	0.5	NA	37.8386	82.1617	NA	45.1669	78.9057	15.2031028824612	0	25.5892
Phosphorus	P. boryanum	28	6.58098	0.243504	0.574041	0.176738	1.17713	0.23207	0.114177	0.820226	1.37198	0.958637	1.86062	1.5	29.6328489742279	28.1026	31.258	35.1940846840648	34.7293	36.0364	7.80636814640655	6.34298	10.1049
Phosphorus	P. boryanum	28	6.58098	0.243504	0.574041	0.176738	1.17713	0.23207	0.114177	0.820226	1.37198	0.958637	1.86062	5	24.3240111458355	3.74219	86.1304	35.2950955537382	31.3444	76.6715	17.7059945666596	0	47.7241
Phosphorus	P. boryanum	28	6.58098	0.243504	0.574041	0.176738	1.17713	0.23207	0.114177	0.820226	1.37198	0.958637	1.86062	10	30.6543565095844	29.8406	31.8316	36.2317158380569	35.6429	37.1481	7.8404683687103	6.60084	9.22522
Phosphorus	P. boryanum	28	6.58098	0.243504	0.574041	0.176738	1.17713	0.23207	0.114177	0.820226	1.37198	0.958637	1.86062	35	28.9062732793527	28.2404	29.5455	36.6577208821212	36.1571	37.3384	10.2683709950629	9.35289	11.4041
Phosphorus	P. boryanum	28	6.58098	0.243504	0.574041	0.176738	1.17713	0.23207	0.114177	0.820226	1.37198	0.958637	1.86062	50	29.5309582229378	28.2727	31.194	37.0562471925268	35.9589	39.136	10.8353630882035	8.84759	14.1932
Phosphorus	P. boryanum	28	6.58098	0.243504	0.574041	0.176738	1.17713	0.23207	0.114177	0.820226	1.37198	0.958637	1.86062	0.01	24.2477113755443	8.7968	70.2109	35.7964786655391	33.2258	68.5277	17.0396598459828	7.69729	46.2166
Phosphorus	Synechococcus sp.	28	60.4537	0.0721442	3.0997	2.52564	3.66872	0.0361852	0.0305003	0.0460369	2.13216	1.61629	2.86025	0.5	NA	2.75325	20.5274	34.0629932451704	32.9252	35.4712	NA	15.8985	44.2779
Phosphorus	Synechococcus sp.	28	60.4537	0.0721442	3.0997	2.52564	3.66872	0.0361852	0.0305003	0.0460369	2.13216	1.61629	2.86025	1.5	18.553431753601	4.84167	23.3602	34.4986512089402	33.192	36.3477	NA	13.5014	41.8124
Phosphorus	Synechococcus sp.	28	60.4537	0.0721442	3.0997	2.52564	3.66872	0.0361852	0.0305003	0.0460369	2.13216	1.61629	2.86025	5	26.0341910602686	24.2211	27.681	34.574702111542	33.9295	35.2882	11.3859817458555	9.59542	14.9259
Phosphorus	Synechococcus sp.	28	60.4537	0.0721442	3.0997	2.52564	3.66872	0.0361852	0.0305003	0.0460369	2.13216	1.61629	2.86025	10	26.0787919102723	24.5831	27.3004	35.1356046376883	34.5881	35.8142	11.6771073104521	10.19	14.3001
Phosphorus	Synechococcus sp.	28	60.4537	0.0721442	3.0997	2.52564	3.66872	0.0361852	0.0305003	0.0460369	2.13216	1.61629	2.86025	35	28.2803247863792	27.0622	29.6629	34.0928213242626	33.0981	34.8394	8.13287147642456	6.46772	9.96248
Phosphorus	Synechococcus sp.	28	60.4537	0.0721442	3.0997	2.52564	3.66872	0.0361852	0.0305003	0.0460369	2.13216	1.61629	2.86025	50	28.0891434341951	26.745	29.2134	36.5376385731643	35.7575	38.0402	11.3118655045479	9.65634	14.4123
Phosphorus	E. elegans	28	16.1526	0.406537	1.42516	0.811068	2.30608	0.104673	0.0682406	0.195497	1.57567	1.17824	2.06701	0.5	25.93886085052	24.1573	27.8553	29.9526613392092	28.4799	31.6199	5.19902265015532	3.29931	7.68012
Phosphorus	E. elegans	28	16.1526	0.406537	1.42516	0.811068	2.30608	0.104673	0.0682406	0.195497	1.57567	1.17824	2.06701	1.5	28.2907570467302	26.0133	88.3848	32.3658011013249	31.4874	77.7292	6.21351620208334	0	19.2398
Phosphorus	E. elegans	28	16.1526	0.406537	1.42516	0.811068	2.30608	0.104673	0.0682406	0.195497	1.57567	1.17824	2.06701	5	NA	26.8544	101.769	NA	33.6721	79.4208	7.18484607560492	0	19.2644
Phosphorus	E. elegans	28	16.1526	0.406537	1.42516	0.811068	2.30608	0.104673	0.0682406	0.195497	1.57567	1.17824	2.06701	10	27.3468624519359	25.3204	28.911	34.1933876174605	33.4144	35.0821	8.90991246976985	7.30958	12.0789
Phosphorus	E. elegans	28	16.1526	0.406537	1.42516	0.811068	2.30608	0.104673	0.0682406	0.195497	1.57567	1.17824	2.06701	35	29.3598256913218	28.6182	30.2185	33.9561006890026	32.9316	34.7574	6.48341143755511	4.96307	7.6935
Phosphorus	E. elegans	28	16.1526	0.406537	1.42516	0.811068	2.30608	0.104673	0.0682406	0.195497	1.57567	1.17824	2.06701	50	29.0931060751108	27.3935	30.8749	34.9726560513217	34.5584	35.5551	8.94090716824272	7.29716	11.9177
Phosphorus	N. palea (C)	28	11.5162	0.395116	0.627188	0.349863	1.08371	0.226486	0.149482	0.401298	2.48659	1.93747	3.0881	0.1	16.2054731048786	1.64577	24.9964	29.4473470055626	27.0423	31.7881	18.6517457665453	7.62232	40.5418
Phosphorus	N. palea (C)	28	11.5162	0.395116	0.627188	0.349863	1.08371	0.226486	0.149482	0.401298	2.48659	1.93747	3.0881	0.5	29.898192368475	25.7455	32.2848	34.2587556617372	33.092	35.1161	9.43079205812257	6.1455	18.5428
Phosphorus	N. palea (C)	28	11.5162	0.395116	0.627188	0.349863	1.08371	0.226486	0.149482	0.401298	2.48659	1.93747	3.0881	1.5	30.4829826221849	27.0847	32.5595	34.3547423925593	33.2048	35.019	8.82797125062175	6.1486	14.6261
Phosphorus	N. palea (C)	28	11.5162	0.395116	0.627188	0.349863	1.08371	0.226486	0.149482	0.401298	2.48659	1.93747	3.0881	5	32.1256523251677	30.7685	33.3649	34.4533526043501	33.2968	34.927	4.86022544055577	3.51929	6.78368
Phosphorus	N. palea (C)	28	11.5162	0.395116	0.627188	0.349863	1.08371	0.226486	0.149482	0.401298	2.48659	1.93747	3.0881	10	32.2144164535873	31.2757	33.2868	34.9872981909591	34.916	35.0488	5.04648572993311	4.10461	5.8496
Phosphorus	N. palea (C)	28	11.5162	0.395116	0.627188	0.349863	1.08371	0.226486	0.149482	0.401298	2.48659	1.93747	3.0881	35	28.4840939767075	26.9292	30.4595	35.1227552254054	34.7295	35.6482	10.0682896202402	8.49318	12.7749
Phosphorus	N. palea (C)	28	11.5162	0.395116	0.627188	0.349863	1.08371	0.226486	0.149482	0.401298	2.48659	1.93747	3.0881	50	27.7506537143802	26.5115	29.7812	34.4085247265372	33.4631	34.9443	9.48548558336824	7.98401	11.1635
Phosphorus	F. saprophila	28	25.3892	1.07885	2.24178	0.951063	3.83043	0.0990927	0.0676795	0.18683	2.3182	1.48167	3.26831	35	24.6915914477875	19.0331	27.1856	34.4156275917921	33.463	35.8264	13.6069322464806	10.0561	25.0115
Phosphorus	F. saprophila	28	25.3892	1.07885	2.24178	0.951063	3.83043	0.0990927	0.0676795	0.18683	2.3182	1.48167	3.26831	50	24.7780857988688	20.6004	27.5438	31.9107439338171	31.1587	33.0007	10.8138083900076	7.56977	20.8389
Phosphorus	M. aeruginosa st. 2	28	28.2006	0.863139	7.26496	2.59312	11.4849	0.0330863	0.0184604	0.115746	0.726696	0.315637	1.4013	35	28.6651863164356	26.5477	30.9744	35.9069013100812	34.9591	39.7918	9.60153647091354	7.58672	16.3163
Phosphorus	M. aeruginosa st. 2	28	28.2006	0.863139	7.26496	2.59312	11.4849	0.0330863	0.0184604	0.115746	0.726696	0.315637	1.4013	50	30.1223677899543	29.4119	30.8058	35.6768232905216	35.3094	36.203	7.21832138660144	6.41587	8.10165
Phosphorus	T. minimum	28	13.6248	0.642298	3.34633	1.52765	5.55897	0.0612601	0.0320561	0.159063	0.696564	0.459919	1.01292	10	26.3089226841832	23.58	28.6128	30.2072239616521	28.4634	31.7977	5.11173590047127	2.9994	8.9172
Phosphorus	T. minimum	28	13.6248	0.642298	3.34633	1.52765	5.55897	0.0612601	0.0320561	0.159063	0.696564	0.459919	1.01292	35	26.54833203772	25.3592	27.9335	31.7881909546611	31.3269	32.2091	7.1073570818531	5.97905	8.61945
Phosphorus	T. minimum	28	13.6248	0.642298	3.34633	1.52765	5.55897	0.0612601	0.0320561	0.159063	0.696564	0.459919	1.01292	50	25.8071552026725	24.6332	27.609	31.8116766231476	31.4486	32.1265	8.66487529093352	7.55628	10.3473
Phosphorus	L. subsalsa	28	0.592502	0.482572	0.0823804	0.0400265	0.164658	2.0116	1.05469	3.96352	1.07476	0.9608	1.20302	0.5	27.6810957795545	26.2517	29.0312	32.3639507725406	31.8716	33.2982	6.3562754809937	4.88746	8.60704
Phosphorus	L. subsalsa	28	0.592502	0.482572	0.0823804	0.0400265	0.164658	2.0116	1.05469	3.96352	1.07476	0.9608	1.20302	1.5	27.8740624922494	24.967	29.6843	34.0665528617312	33.0883	35.2251	8.25773299542904	6.2886	13.0275
Phosphorus	L. subsalsa	28	0.592502	0.482572	0.0823804	0.0400265	0.164658	2.0116	1.05469	3.96352	1.07476	0.9608	1.20302	5	30.056579192183	27.6996	32.001	34.6711098346939	33.9586	35.6835	6.64669505735196	4.82566	10.6539
Phosphorus	L. subsalsa	28	0.592502	0.482572	0.0823804	0.0400265	0.164658	2.0116	1.05469	3.96352	1.07476	0.9608	1.20302	10	29.1893447414434	27.7016	30.6751	34.919544676594	34.4512	35.5326	8.11468694620877	6.68892	10.4468
Phosphorus	L. subsalsa	28	0.592502	0.482572	0.0823804	0.0400265	0.164658	2.0116	1.05469	3.96352	1.07476	0.9608	1.20302	35	29.8803307083669	28.1329	31.6301	35.0614591274715	34.8799	35.3731	9.35715736825614	8.03652	11.3672
Phosphorus	L. subsalsa	28	0.592502	0.482572	0.0823804	0.0400265	0.164658	2.0116	1.05469	3.96352	1.07476	0.9608	1.20302	50	30.6074682827943	29.0125	32.3097	34.8836471682119	34.642	35.0746	8.50501976495804	7.12777	10.5691
Phosphorus	E. elegans	15	26.7265	0.551616	6.67689	4.15877	9.31228	0.0293026	0.018008	0.0575394	0.664049	0.451289	1.03574	0.5	25.93886085052	24.1573	27.8553	29.9526613392092	28.4799	31.6199	5.19902265015532	3.29931	7.68012
Phosphorus	E. elegans	15	26.7265	0.551616	6.67689	4.15877	9.31228	0.0293026	0.018008	0.0575394	0.664049	0.451289	1.03574	1.5	28.2907570467302	26.0133	88.3848	32.3658011013249	31.4874	77.7292	6.21351620208334	0	19.2398
Phosphorus	E. elegans	15	26.7265	0.551616	6.67689	4.15877	9.31228	0.0293026	0.018008	0.0575394	0.664049	0.451289	1.03574	5	NA	26.8544	101.769	NA	33.6721	79.4208	7.18484607560492	0	19.2644
Phosphorus	E. elegans	15	26.7265	0.551616	6.67689	4.15877	9.31228	0.0293026	0.018008	0.0575394	0.664049	0.451289	1.03574	10	27.3468624519359	25.3204	28.911	34.1933876174605	33.4144	35.0821	8.90991246976985	7.30958	12.0789
Phosphorus	E. elegans	15	26.7265	0.551616	6.67689	4.15877	9.31228	0.0293026	0.018008	0.0575394	0.664049	0.451289	1.03574	35	29.3598256913218	28.6182	30.2185	33.9561006890026	32.9316	34.7574	6.48341143755511	4.96307	7.6935
Phosphorus	E. elegans	15	26.7265	0.551616	6.67689	4.15877	9.31228	0.0293026	0.018008	0.0575394	0.664049	0.451289	1.03574	50	29.0931060751108	27.3935	30.8749	34.9726560513217	34.5584	35.5551	8.94090716824272	7.29716	11.9177
Phosphorus	A. formosa	15	24.1326	0.701599	4.51359	1.93837	7.56707	0.0448146	0.0258631	0.112122	0.899092	0.503695	1.53789	35	21.7714548866137	20.2018	23.5226	27.0140375323295	25.4502	27.855	7.72475954271567	5.60573	12.6686
Phosphorus	A. formosa	15	24.1326	0.701599	4.51359	1.93837	7.56707	0.0448146	0.0258631	0.112122	0.899092	0.503695	1.53789	50	19.8036047127697	16.7381	21.2366	25.5193155034409	24.6569	27.1911	8.25179017937039	5.73951	16.4153
Phosphorus	N. palea (C)	15	11.3659	0.274633	1.20789	0.409367	2.22411	0.114454	0.0616372	0.397087	1.1756	0.756379	1.68176	0.1	16.2054731048786	1.64577	24.9964	29.4473470055626	27.0423	31.7881	18.6517457665453	7.62232	40.5418
Phosphorus	N. palea (C)	15	11.3659	0.274633	1.20789	0.409367	2.22411	0.114454	0.0616372	0.397087	1.1756	0.756379	1.68176	0.5	29.898192368475	25.7455	32.2848	34.2587556617372	33.092	35.1161	9.43079205812257	6.1455	18.5428
Phosphorus	N. palea (C)	15	11.3659	0.274633	1.20789	0.409367	2.22411	0.114454	0.0616372	0.397087	1.1756	0.756379	1.68176	1.5	30.4829826221849	27.0847	32.5595	34.3547423925593	33.2048	35.019	8.82797125062175	6.1486	14.6261
Phosphorus	N. palea (C)	15	11.3659	0.274633	1.20789	0.409367	2.22411	0.114454	0.0616372	0.397087	1.1756	0.756379	1.68176	5	32.1256523251677	30.7685	33.3649	34.4533526043501	33.2968	34.927	4.86022544055577	3.51929	6.78368
Phosphorus	N. palea (C)	15	11.3659	0.274633	1.20789	0.409367	2.22411	0.114454	0.0616372	0.397087	1.1756	0.756379	1.68176	10	32.2144164535873	31.2757	33.2868	34.9872981909591	34.916	35.0488	5.04648572993311	4.10461	5.8496
Phosphorus	N. palea (C)	15	11.3659	0.274633	1.20789	0.409367	2.22411	0.114454	0.0616372	0.397087	1.1756	0.756379	1.68176	35	28.4840939767075	26.9292	30.4595	35.1227552254054	34.7295	35.6482	10.0682896202402	8.49318	12.7749
Phosphorus	N. palea (C)	15	11.3659	0.274633	1.20789	0.409367	2.22411	0.114454	0.0616372	0.397087	1.1756	0.756379	1.68176	50	27.7506537143802	26.5115	29.7812	34.4085247265372	33.4631	34.9443	9.48548558336824	7.98401	11.1635
Phosphorus	Coelastrum sp.	32	0.858935	0.558757	0.204437	0.124222	0.331184	0.93469	0.552162	1.61655	0.717669	0.644636	0.795586	0.1	28.316368800593	26.4147	29.9772	31.2338290421344	29.6386	31.9024	5.10198898135577	3.44888	7.59344
Phosphorus	Coelastrum sp.	32	0.858935	0.558757	0.204437	0.124222	0.331184	0.93469	0.552162	1.61655	0.717669	0.644636	0.795586	0.5	27.5381117030687	26.1591	29.3899	32.5127187716455	32.1886	33.1019	7.77989770142193	6.19081	9.43819
Phosphorus	Coelastrum sp.	32	0.858935	0.558757	0.204437	0.124222	0.331184	0.93469	0.552162	1.61655	0.717669	0.644636	0.795586	1.5	28.0683951089793	27.4519	28.9614	32.8581819194055	32.4862	33.3528	6.58830272107674	5.63234	7.59853
Phosphorus	Coelastrum sp.	32	0.858935	0.558757	0.204437	0.124222	0.331184	0.93469	0.552162	1.61655	0.717669	0.644636	0.795586	5	28.7169969425757	27.8827	29.7569	33.9469840511042	32.9582	34.737	7.26783017960627	5.70977	8.60172
Phosphorus	Coelastrum sp.	32	0.858935	0.558757	0.204437	0.124222	0.331184	0.93469	0.552162	1.61655	0.717669	0.644636	0.795586	10	28.4844070772617	28.0247	29.2605	33.0387318870082	32.6445	33.442	6.37013685725016	5.49914	7.11894
Phosphorus	Coelastrum sp.	32	0.858935	0.558757	0.204437	0.124222	0.331184	0.93469	0.552162	1.61655	0.717669	0.644636	0.795586	35	26.9348219934035	25.8627	27.8363	34.3253020997745	33.8385	34.8348	9.82186863549535	8.72413	11.4334
Phosphorus	Coelastrum sp.	32	0.858935	0.558757	0.204437	0.124222	0.331184	0.93469	0.552162	1.61655	0.717669	0.644636	0.795586	50	27.6673085564139	27.2848	28.0797	34.0280323092871	33.6221	34.4907	8.49453784292095	7.89015	9.12381
Phosphorus	Coelastrum sp.	32	0.858935	0.558757	0.204437	0.124222	0.331184	0.93469	0.552162	1.61655	0.717669	0.644636	0.795586	0.01	28.513506372405	27.1953	30.0539	31.8386252097175	31.4284	32.1116	4.61242838364368	3.34278	5.88848
Phosphorus	M. aeruginosa st. 1	32	20.3113	1.98919	6.10667	2.98082	9.36728	0.0652923	0.0392209	0.131551	1.03137	0.60689	1.61096	10	NA	37.7279	75.5902	NA	43.9476	78.0193	12.0528087135699	0	19.5042
Phosphorus	M. aeruginosa st. 1	32	20.3113	1.98919	6.10667	2.98082	9.36728	0.0652923	0.0392209	0.131551	1.03137	0.60689	1.61096	35	NA	32.3867	64.0327	NA	39.4126	73.2205	12.4140644860426	8.59802	20.0114
Phosphorus	M. aeruginosa st. 1	32	20.3113	1.98919	6.10667	2.98082	9.36728	0.0652923	0.0392209	0.131551	1.03137	0.60689	1.61096	50	NA	37.7722	68.2415	NA	43.9729	76.3223	12.8947201046247	7.0354	18.5044
Phosphorus	N. palea (G)	32	23.4903	0.791869	2.46707	1.07905	4.33562	0.0788823	0.0486261	0.166527	1.63956	1.01276	2.54051	0.5	26.7593803766869	24.122	29.3169	31.769794040772	31.1413	32.2938	7.90281899579588	5.79247	11.904
Phosphorus	N. palea (G)	32	23.4903	0.791869	2.46707	1.07905	4.33562	0.0788823	0.0486261	0.166527	1.63956	1.01276	2.54051	1.5	28.0533321688505	26.7049	29.684	31.9347509851753	31.5858	32.301	5.49257247287847	4.14355	7.02506
Phosphorus	N. palea (G)	32	23.4903	0.791869	2.46707	1.07905	4.33562	0.0788823	0.0486261	0.166527	1.63956	1.01276	2.54051	5	29.1165167419136	16.771	89.4322	32.014121645439	30.3592	78.1039	7.96661490062488	0	28.3321
Phosphorus	N. palea (G)	32	23.4903	0.791869	2.46707	1.07905	4.33562	0.0788823	0.0486261	0.166527	1.63956	1.01276	2.54051	10	25.885723247992	21.433	28.3426	32.9652453420265	31.8785	34.4134	10.2580982492154	7.02649	19.4257
Phosphorus	N. palea (G)	32	23.4903	0.791869	2.46707	1.07905	4.33562	0.0788823	0.0486261	0.166527	1.63956	1.01276	2.54051	35	25.8201906647542	24.4686	26.9336	34.6704506862019	34.1613	35.1963	12.0613596087723	10.509	14.4518
Phosphorus	N. palea (G)	32	23.4903	0.791869	2.46707	1.07905	4.33562	0.0788823	0.0486261	0.166527	1.63956	1.01276	2.54051	50	27.5994057552971	26.7491	28.481	35.3702625500271	35.0417	35.7553	10.8191186191212	9.79213	12.2681
Phosphorus	S. armatus	32	33.6853	0.354964	2.87957	1.76063	4.36052	0.0502326	0.0346703	0.0861946	1.55358	1.05787	2.34388	0.1	25.4910830397265	15.238	80.749	34.1850396213057	32.5116	61.8013	11.1295102076429	0	28.7004
Phosphorus	S. armatus	32	33.6853	0.354964	2.87957	1.76063	4.36052	0.0502326	0.0346703	0.0861946	1.55358	1.05787	2.34388	0.5	28.3130122182073	22.1291	87.5231	36.4341043290421	34.7069	75.857	11.4457051992535	0	31.7092
Phosphorus	S. armatus	32	33.6853	0.354964	2.87957	1.76063	4.36052	0.0502326	0.0346703	0.0861946	1.55358	1.05787	2.34388	1.5	27.1911169809392	18.9448	80.1035	37.6792714801165	35.2932	72.3382	14.4477232837522	0	41.4728
Phosphorus	S. armatus	32	33.6853	0.354964	2.87957	1.76063	4.36052	0.0502326	0.0346703	0.0861946	1.55358	1.05787	2.34388	5	27.0331479200206	23.8549	29.3339	31.1271645318937	29.5095	31.9072	8.94348501064114	6.00806	16.2517
Phosphorus	S. armatus	32	33.6853	0.354964	2.87957	1.76063	4.36052	0.0502326	0.0346703	0.0861946	1.55358	1.05787	2.34388	10	27.6784158478808	24.4929	30.026	36.8311310703872	35.5634	41.9579	12.5432650919697	9.61374	23.0382
Phosphorus	S. armatus	32	33.6853	0.354964	2.87957	1.76063	4.36052	0.0502326	0.0346703	0.0861946	1.55358	1.05787	2.34388	35	27.2399389353482	25.5586	28.4984	37.1638372901526	36.2192	39.0462	13.4234646169477	11.3127	17.6916
Phosphorus	S. armatus	32	33.6853	0.354964	2.87957	1.76063	4.36052	0.0502326	0.0346703	0.0861946	1.55358	1.05787	2.34388	50	28.1747380363848	27.3257	29.0018	36.5262912409274	35.9625	37.3286	11.1936194152897	10.0015	12.8918
Phosphorus	M. gracile	32	17.25	0.285346	1.16061	0.839075	1.62728	0.115703	0.0891726	0.158745	1.94081	1.65843	2.26939	0.5	26.1761492350523	23.8365	28.0756	32.6221649405173	31.8265	33.868	8.5729360954613	6.54208	12.3675
Phosphorus	M. gracile	32	17.25	0.285346	1.16061	0.839075	1.62728	0.115703	0.0891726	0.158745	1.94081	1.65843	2.26939	1.5	27.9047027486116	26.9694	28.9501	33.836044842494	32.9958	34.6441	7.84787855392622	6.45895	9.18343
Phosphorus	M. gracile	32	17.25	0.285346	1.16061	0.839075	1.62728	0.115703	0.0891726	0.158745	1.94081	1.65843	2.26939	5	28.5569738911171	26.9043	30.1729	33.5791204218905	32.5125	34.6901	6.77371288262301	4.7911	8.98228
Phosphorus	M. gracile	32	17.25	0.285346	1.16061	0.839075	1.62728	0.115703	0.0891726	0.158745	1.94081	1.65843	2.26939	10	29.1054449525564	28.4185	29.9445	33.4615829393686	32.6873	34.4475	6.051909867808	4.6919	7.4124
Phosphorus	M. gracile	32	17.25	0.285346	1.16061	0.839075	1.62728	0.115703	0.0891726	0.158745	1.94081	1.65843	2.26939	35	29.3588973325762	28.4854	30.3458	34.889702346303	34.6666	35.1	8.24320299185136	7.53885	9.01725
Phosphorus	M. gracile	32	17.25	0.285346	1.16061	0.839075	1.62728	0.115703	0.0891726	0.158745	1.94081	1.65843	2.26939	50	29.2662498169462	28.6045	30.0402	35.809798676027	35.4647	36.2776	8.92783215400627	8.08568	9.96156
Phosphorus	Oocystis sp.	32	55.6052	0.420647	4.48502	3.46687	5.50897	0.0340753	0.027379	0.0458298	1.79213	1.32628	2.47561	0.1	22.8263551389741	11.1937	25.9917	29.5283233427339	27.9137	31.7421	9.32134389291087	5.33504	28.0831
Phosphorus	Oocystis sp.	32	55.6052	0.420647	4.48502	3.46687	5.50897	0.0340753	0.027379	0.0458298	1.79213	1.32628	2.47561	0.5	15.2563403319345	1.32478	24.4516	32.6622421781443	30.328	35.5594	NA	11.6402	46.1129
Phosphorus	Oocystis sp.	32	55.6052	0.420647	4.48502	3.46687	5.50897	0.0340753	0.027379	0.0458298	1.79213	1.32628	2.47561	1.5	26.7486775864635	25.4656	28.316	32.2834876982089	31.9148	32.9049	7.57199327259124	6.21615	9.43828
Phosphorus	Oocystis sp.	32	55.6052	0.420647	4.48502	3.46687	5.50897	0.0340753	0.027379	0.0458298	1.79213	1.32628	2.47561	5	27.0315820871	25.2019	29.2124	31.8925319558957	31.3969	32.4506	6.83836068332164	5.15886	9.13392
Phosphorus	Oocystis sp.	32	55.6052	0.420647	4.48502	3.46687	5.50897	0.0340753	0.027379	0.0458298	1.79213	1.32628	2.47561	10	28.8237095584764	27.1112	30.207	32.6611010966643	32.2075	33.9563	6.2109264886788	4.31349	8.92787
Phosphorus	Oocystis sp.	32	55.6052	0.420647	4.48502	3.46687	5.50897	0.0340753	0.027379	0.0458298	1.79213	1.32628	2.47561	35	29.0487418010286	28.1437	29.9677	35.2165975055385	34.8913	35.6693	8.4847583424471	7.49475	9.81655
Phosphorus	Oocystis sp.	32	55.6052	0.420647	4.48502	3.46687	5.50897	0.0340753	0.027379	0.0458298	1.79213	1.32628	2.47561	50	29.3157241948611	28.4383	30.3365	35.8147424748039	35.3977	36.4354	9.04061454838459	8.01772	10.41
Phosphorus	Oocystis sp.	32	55.6052	0.420647	4.48502	3.46687	5.50897	0.0340753	0.027379	0.0458298	1.79213	1.32628	2.47561	0.01	24.27756906144	12.22	90.7209	29.304242616802	27.5489	77.3588	7.74952312453572	0	25.0725
Phosphorus	P. boryanum	32	7.41484	0.213238	0.623779	0.274517	1.1018	0.207354	0.11826	0.505405	1.43444	1.09477	1.83212	0.1	25.4004587593428	11.1837	56.3017	37.1171400421564	34.7769	64.0994	17.7089179757976	9.54274	51.8359
Phosphorus	P. boryanum	32	7.41484	0.213238	0.623779	0.274517	1.1018	0.207354	0.11826	0.505405	1.43444	1.09477	1.83212	0.5	NA	37.8386	82.1617	NA	45.1669	78.9057	15.2031028824612	0	25.5892
Phosphorus	P. boryanum	32	7.41484	0.213238	0.623779	0.274517	1.1018	0.207354	0.11826	0.505405	1.43444	1.09477	1.83212	1.5	29.6328489742279	28.1026	31.258	35.1940846840648	34.7293	36.0364	7.80636814640655	6.34298	10.1049
Phosphorus	P. boryanum	32	7.41484	0.213238	0.623779	0.274517	1.1018	0.207354	0.11826	0.505405	1.43444	1.09477	1.83212	5	24.3240111458355	3.74219	86.1304	35.2950955537382	31.3444	76.6715	17.7059945666596	0	47.7241
Phosphorus	P. boryanum	32	7.41484	0.213238	0.623779	0.274517	1.1018	0.207354	0.11826	0.505405	1.43444	1.09477	1.83212	10	30.6543565095844	29.8406	31.8316	36.2317158380569	35.6429	37.1481	7.8404683687103	6.60084	9.22522
Phosphorus	P. boryanum	32	7.41484	0.213238	0.623779	0.274517	1.1018	0.207354	0.11826	0.505405	1.43444	1.09477	1.83212	35	28.9062732793527	28.2404	29.5455	36.6577208821212	36.1571	37.3384	10.2683709950629	9.35289	11.4041
Phosphorus	P. boryanum	32	7.41484	0.213238	0.623779	0.274517	1.1018	0.207354	0.11826	0.505405	1.43444	1.09477	1.83212	50	29.5309582229378	28.2727	31.194	37.0562471925268	35.9589	39.136	10.8353630882035	8.84759	14.1932
Phosphorus	P. boryanum	32	7.41484	0.213238	0.623779	0.274517	1.1018	0.207354	0.11826	0.505405	1.43444	1.09477	1.83212	0.01	24.2477113755443	8.7968	70.2109	35.7964786655391	33.2258	68.5277	17.0396598459828	7.69729	46.2166
Phosphorus	Synechococcus sp.	32	19.971	0.405465	3.43413	1.84136	5.33795	0.0478464	0.0288049	0.10061	0.841983	0.576302	1.24361	0.5	NA	2.75325	20.5274	34.0629932451704	32.9252	35.4712	NA	15.8985	44.2779
Phosphorus	Synechococcus sp.	32	19.971	0.405465	3.43413	1.84136	5.33795	0.0478464	0.0288049	0.10061	0.841983	0.576302	1.24361	1.5	18.553431753601	4.84167	23.3602	34.4986512089402	33.192	36.3477	NA	13.5014	41.8124
Phosphorus	Synechococcus sp.	32	19.971	0.405465	3.43413	1.84136	5.33795	0.0478464	0.0288049	0.10061	0.841983	0.576302	1.24361	5	26.0341910602686	24.2211	27.681	34.574702111542	33.9295	35.2882	11.3859817458555	9.59542	14.9259
Phosphorus	Synechococcus sp.	32	19.971	0.405465	3.43413	1.84136	5.33795	0.0478464	0.0288049	0.10061	0.841983	0.576302	1.24361	10	26.0787919102723	24.5831	27.3004	35.1356046376883	34.5881	35.8142	11.6771073104521	10.19	14.3001
Phosphorus	Synechococcus sp.	32	19.971	0.405465	3.43413	1.84136	5.33795	0.0478464	0.0288049	0.10061	0.841983	0.576302	1.24361	35	28.2803247863792	27.0622	29.6629	34.0928213242626	33.0981	34.8394	8.13287147642456	6.46772	9.96248
Phosphorus	Synechococcus sp.	32	19.971	0.405465	3.43413	1.84136	5.33795	0.0478464	0.0288049	0.10061	0.841983	0.576302	1.24361	50	28.0891434341951	26.745	29.2134	36.5376385731643	35.7575	38.0402	11.3118655045479	9.65634	14.4123
Phosphorus	E. elegans	32	14.6421	1.44334	3.15834	1.22679	5.47313	0.0954059	0.0529428	0.218251	1.14275	0.703657	1.71259	0.5	25.93886085052	24.1573	27.8553	29.9526613392092	28.4799	31.6199	5.19902265015532	3.29931	7.68012
Phosphorus	E. elegans	32	14.6421	1.44334	3.15834	1.22679	5.47313	0.0954059	0.0529428	0.218251	1.14275	0.703657	1.71259	1.5	28.2907570467302	26.0133	88.3848	32.3658011013249	31.4874	77.7292	6.21351620208334	0	19.2398
Phosphorus	E. elegans	32	14.6421	1.44334	3.15834	1.22679	5.47313	0.0954059	0.0529428	0.218251	1.14275	0.703657	1.71259	5	NA	26.8544	101.769	NA	33.6721	79.4208	7.18484607560492	0	19.2644
Phosphorus	E. elegans	32	14.6421	1.44334	3.15834	1.22679	5.47313	0.0954059	0.0529428	0.218251	1.14275	0.703657	1.71259	10	27.3468624519359	25.3204	28.911	34.1933876174605	33.4144	35.0821	8.90991246976985	7.30958	12.0789
Phosphorus	E. elegans	32	14.6421	1.44334	3.15834	1.22679	5.47313	0.0954059	0.0529428	0.218251	1.14275	0.703657	1.71259	35	29.3598256913218	28.6182	30.2185	33.9561006890026	32.9316	34.7574	6.48341143755511	4.96307	7.6935
Phosphorus	E. elegans	32	14.6421	1.44334	3.15834	1.22679	5.47313	0.0954059	0.0529428	0.218251	1.14275	0.703657	1.71259	50	29.0931060751108	27.3935	30.8749	34.9726560513217	34.5584	35.5551	8.94090716824272	7.29716	11.9177
Phosphorus	N. palea (C)	32	4.33528	0.410085	0.281222	0.141796	0.505197	0.516233	0.314505	1.03995	2.11501	1.64985	2.58488	0.1	16.2054731048786	1.64577	24.9964	29.4473470055626	27.0423	31.7881	18.6517457665453	7.62232	40.5418
Phosphorus	N. palea (C)	32	4.33528	0.410085	0.281222	0.141796	0.505197	0.516233	0.314505	1.03995	2.11501	1.64985	2.58488	0.5	29.898192368475	25.7455	32.2848	34.2587556617372	33.092	35.1161	9.43079205812257	6.1455	18.5428
Phosphorus	N. palea (C)	32	4.33528	0.410085	0.281222	0.141796	0.505197	0.516233	0.314505	1.03995	2.11501	1.64985	2.58488	1.5	30.4829826221849	27.0847	32.5595	34.3547423925593	33.2048	35.019	8.82797125062175	6.1486	14.6261
Phosphorus	N. palea (C)	32	4.33528	0.410085	0.281222	0.141796	0.505197	0.516233	0.314505	1.03995	2.11501	1.64985	2.58488	5	32.1256523251677	30.7685	33.3649	34.4533526043501	33.2968	34.927	4.86022544055577	3.51929	6.78368
Phosphorus	N. palea (C)	32	4.33528	0.410085	0.281222	0.141796	0.505197	0.516233	0.314505	1.03995	2.11501	1.64985	2.58488	10	32.2144164535873	31.2757	33.2868	34.9872981909591	34.916	35.0488	5.04648572993311	4.10461	5.8496
Phosphorus	N. palea (C)	32	4.33528	0.410085	0.281222	0.141796	0.505197	0.516233	0.314505	1.03995	2.11501	1.64985	2.58488	35	28.4840939767075	26.9292	30.4595	35.1227552254054	34.7295	35.6482	10.0682896202402	8.49318	12.7749
Phosphorus	N. palea (C)	32	4.33528	0.410085	0.281222	0.141796	0.505197	0.516233	0.314505	1.03995	2.11501	1.64985	2.58488	50	27.7506537143802	26.5115	29.7812	34.4085247265372	33.4631	34.9443	9.48548558336824	7.98401	11.1635
Phosphorus	M. aeruginosa st. 2	32	5.02737	0.326728	1.43734	0.308314	3.72396	0.125691	0.0391128	0.800283	0.43587	0.283717	0.685492	35	28.6651863164356	26.5477	30.9744	35.9069013100812	34.9591	39.7918	9.60153647091354	7.58672	16.3163
Phosphorus	M. aeruginosa st. 2	32	5.02737	0.326728	1.43734	0.308314	3.72396	0.125691	0.0391128	0.800283	0.43587	0.283717	0.685492	50	30.1223677899543	29.4119	30.8058	35.6768232905216	35.3094	36.203	7.21832138660144	6.41587	8.10165
Phosphorus	L. subsalsa	32	4.13544	0.601364	0.49208	0.250673	0.899731	0.354344	0.206254	0.670263	1.34051	1.10372	1.60039	0.5	27.6810957795545	26.2517	29.0312	32.3639507725406	31.8716	33.2982	6.3562754809937	4.88746	8.60704
Phosphorus	L. subsalsa	32	4.13544	0.601364	0.49208	0.250673	0.899731	0.354344	0.206254	0.670263	1.34051	1.10372	1.60039	1.5	27.8740624922494	24.967	29.6843	34.0665528617312	33.0883	35.2251	8.25773299542904	6.2886	13.0275
Phosphorus	L. subsalsa	32	4.13544	0.601364	0.49208	0.250673	0.899731	0.354344	0.206254	0.670263	1.34051	1.10372	1.60039	5	30.056579192183	27.6996	32.001	34.6711098346939	33.9586	35.6835	6.64669505735196	4.82566	10.6539
Phosphorus	L. subsalsa	32	4.13544	0.601364	0.49208	0.250673	0.899731	0.354344	0.206254	0.670263	1.34051	1.10372	1.60039	10	29.1893447414434	27.7016	30.6751	34.919544676594	34.4512	35.5326	8.11468694620877	6.68892	10.4468
Phosphorus	L. subsalsa	32	4.13544	0.601364	0.49208	0.250673	0.899731	0.354344	0.206254	0.670263	1.34051	1.10372	1.60039	35	29.8803307083669	28.1329	31.6301	35.0614591274715	34.8799	35.3731	9.35715736825614	8.03652	11.3672
Phosphorus	L. subsalsa	32	4.13544	0.601364	0.49208	0.250673	0.899731	0.354344	0.206254	0.670263	1.34051	1.10372	1.60039	50	30.6074682827943	29.0125	32.3097	34.8836471682119	34.642	35.0746	8.50501976495804	7.12777	10.5691
Phosphorus	F. saprophila	15	7.96602	0.296155	1.03204	0.374545	1.90873	0.13962	0.0717524	0.455584	0.992232	0.704758	1.33848	35	24.6915914477875	19.0331	27.1856	34.4156275917921	33.463	35.8264	13.6069322464806	10.0561	25.0115
Phosphorus	F. saprophila	15	7.96602	0.296155	1.03204	0.374545	1.90873	0.13962	0.0717524	0.455584	0.992232	0.704758	1.33848	50	24.7780857988688	20.6004	27.5438	31.9107439338171	31.1587	33.0007	10.8138083900076	7.56977	20.8389
Phosphorus	T. minimum	15	10.6154	0.292281	6.20387	1.96329	11.6081	0.0354507	0.013571	0.233803	0.274046	0.156546	0.468072	10	26.3089226841832	23.58	28.6128	30.2072239616521	28.4634	31.7977	5.11173590047127	2.9994	8.9172
Phosphorus	T. minimum	15	10.6154	0.292281	6.20387	1.96329	11.6081	0.0354507	0.013571	0.233803	0.274046	0.156546	0.468072	35	26.54833203772	25.3592	27.9335	31.7881909546611	31.3269	32.2091	7.1073570818531	5.97905	8.61945
Phosphorus	T. minimum	15	10.6154	0.292281	6.20387	1.96329	11.6081	0.0354507	0.013571	0.233803	0.274046	0.156546	0.468072	50	25.8071552026725	24.6332	27.609	31.8116766231476	31.4486	32.1265	8.66487529093352	7.55628	10.3473
Phosphorus	L. subsalsa	15	2.1655	0.623158	0.867164	0.0777547	5.32585	0.28163	0.0599665	1.29101	0.399563	0.104645	0.759195	0.5	27.6810957795545	26.2517	29.0312	32.3639507725406	31.8716	33.2982	6.3562754809937	4.88746	8.60704
Phosphorus	L. subsalsa	15	2.1655	0.623158	0.867164	0.0777547	5.32585	0.28163	0.0599665	1.29101	0.399563	0.104645	0.759195	1.5	27.8740624922494	24.967	29.6843	34.0665528617312	33.0883	35.2251	8.25773299542904	6.2886	13.0275
Phosphorus	L. subsalsa	15	2.1655	0.623158	0.867164	0.0777547	5.32585	0.28163	0.0599665	1.29101	0.399563	0.104645	0.759195	5	30.056579192183	27.6996	32.001	34.6711098346939	33.9586	35.6835	6.64669505735196	4.82566	10.6539
Phosphorus	L. subsalsa	15	2.1655	0.623158	0.867164	0.0777547	5.32585	0.28163	0.0599665	1.29101	0.399563	0.104645	0.759195	10	29.1893447414434	27.7016	30.6751	34.919544676594	34.4512	35.5326	8.11468694620877	6.68892	10.4468
Phosphorus	L. subsalsa	15	2.1655	0.623158	0.867164	0.0777547	5.32585	0.28163	0.0599665	1.29101	0.399563	0.104645	0.759195	35	29.8803307083669	28.1329	31.6301	35.0614591274715	34.8799	35.3731	9.35715736825614	8.03652	11.3672
Phosphorus	L. subsalsa	15	2.1655	0.623158	0.867164	0.0777547	5.32585	0.28163	0.0599665	1.29101	0.399563	0.104645	0.759195	50	30.6074682827943	29.0125	32.3097	34.8836471682119	34.642	35.0746	8.50501976495804	7.12777	10.5691
Phosphorus	Chlorella sp.	15	5.34169	0.359811	0.736846	0.193145	1.60851	0.207755	0.0901422	0.913901	0.935959	0.652366	1.28745	0.5	20.2737397936539	17.6329	21.5193	25.2390401519371	24.5008	26.9516	6.8932568503116	4.96097	13.4201
Phosphorus	Chlorella sp.	15	5.34169	0.359811	0.736846	0.193145	1.60851	0.207755	0.0901422	0.913901	0.935959	0.652366	1.28745	1.5	23.967658621897	22.1068	25.7874	27.2543642628967	25.6529	27.9027	6.01247310273487	4.24453	8.84708
Phosphorus	Chlorella sp.	15	5.34169	0.359811	0.736846	0.193145	1.60851	0.207755	0.0901422	0.913901	0.935959	0.652366	1.28745	5	20.5029669412161	16.5829	21.8198	24.7325612411446	24.1565	26.5523	5.65558536227285	3.85342	13.6248
Phosphorus	Chlorella sp.	15	5.34169	0.359811	0.736846	0.193145	1.60851	0.207755	0.0901422	0.913901	0.935959	0.652366	1.28745	10	19.7602045539456	16.9315	21.3166	26.3494552631429	25.0453	27.6172	9.44878244133239	6.48504	17.6989
Phosphorus	Chlorella sp.	15	5.34169	0.359811	0.736846	0.193145	1.60851	0.207755	0.0901422	0.913901	0.935959	0.652366	1.28745	35	NA	5.19756	19.305	30.6415514675361	29.6504	31.7667	NA	15.4159	42.4397
Phosphorus	Chlorella sp.	15	5.34169	0.359811	0.736846	0.193145	1.60851	0.207755	0.0901422	0.913901	0.935959	0.652366	1.28745	50	15.4952563484642	4.57181	20.201	28.4831675259662	27.3973	30.1051	18.8981730490796	11.248	39.4246
Phosphorus	M. aeruginosa st. 1	35	13.7389	0.461589	1.5622	0.854175	2.59351	0.102172	0.0639293	0.192035	1.28975	0.959906	1.7015	10	NA	37.7279	75.5902	NA	43.9476	78.0193	12.0528087135699	0	19.5042
Phosphorus	M. aeruginosa st. 1	35	13.7389	0.461589	1.5622	0.854175	2.59351	0.102172	0.0639293	0.192035	1.28975	0.959906	1.7015	35	NA	32.3867	64.0327	NA	39.4126	73.2205	12.4140644860426	8.59802	20.0114
Phosphorus	M. aeruginosa st. 1	35	13.7389	0.461589	1.5622	0.854175	2.59351	0.102172	0.0639293	0.192035	1.28975	0.959906	1.7015	50	NA	37.7722	68.2415	NA	43.9729	76.3223	12.8947201046247	7.0354	18.5044
Phosphorus	S. armatus	35	12.6035	0.445156	3.22165	1.02472	6.1689	0.057079	0.0269245	0.230927	0.580463	0.331339	0.945049	0.1	25.4910830397265	15.238	80.749	34.1850396213057	32.5116	61.8013	11.1295102076429	0	28.7004
Phosphorus	S. armatus	35	12.6035	0.445156	3.22165	1.02472	6.1689	0.057079	0.0269245	0.230927	0.580463	0.331339	0.945049	0.5	28.3130122182073	22.1291	87.5231	36.4341043290421	34.7069	75.857	11.4457051992535	0	31.7092
Phosphorus	S. armatus	35	12.6035	0.445156	3.22165	1.02472	6.1689	0.057079	0.0269245	0.230927	0.580463	0.331339	0.945049	1.5	27.1911169809392	18.9448	80.1035	37.6792714801165	35.2932	72.3382	14.4477232837522	0	41.4728
Phosphorus	S. armatus	35	12.6035	0.445156	3.22165	1.02472	6.1689	0.057079	0.0269245	0.230927	0.580463	0.331339	0.945049	5	27.0331479200206	23.8549	29.3339	31.1271645318937	29.5095	31.9072	8.94348501064114	6.00806	16.2517
Phosphorus	S. armatus	35	12.6035	0.445156	3.22165	1.02472	6.1689	0.057079	0.0269245	0.230927	0.580463	0.331339	0.945049	10	27.6784158478808	24.4929	30.026	36.8311310703872	35.5634	41.9579	12.5432650919697	9.61374	23.0382
Phosphorus	S. armatus	35	12.6035	0.445156	3.22165	1.02472	6.1689	0.057079	0.0269245	0.230927	0.580463	0.331339	0.945049	35	27.2399389353482	25.5586	28.4984	37.1638372901526	36.2192	39.0462	13.4234646169477	11.3127	17.6916
Phosphorus	S. armatus	35	12.6035	0.445156	3.22165	1.02472	6.1689	0.057079	0.0269245	0.230927	0.580463	0.331339	0.945049	50	28.1747380363848	27.3257	29.0018	36.5262912409274	35.9625	37.3286	11.1936194152897	10.0015	12.8918
Phosphorus	P. boryanum	35	2.43505	0.35525	0.440734	0.0738165	1.95153	0.394488	0.0794083	2.56916	0.551294	0.342315	0.916509	0.1	25.4004587593428	11.1837	56.3017	37.1171400421564	34.7769	64.0994	17.7089179757976	9.54274	51.8359
Phosphorus	P. boryanum	35	2.43505	0.35525	0.440734	0.0738165	1.95153	0.394488	0.0794083	2.56916	0.551294	0.342315	0.916509	0.5	NA	37.8386	82.1617	NA	45.1669	78.9057	15.2031028824612	0	25.5892
Phosphorus	P. boryanum	35	2.43505	0.35525	0.440734	0.0738165	1.95153	0.394488	0.0794083	2.56916	0.551294	0.342315	0.916509	1.5	29.6328489742279	28.1026	31.258	35.1940846840648	34.7293	36.0364	7.80636814640655	6.34298	10.1049
Phosphorus	P. boryanum	35	2.43505	0.35525	0.440734	0.0738165	1.95153	0.394488	0.0794083	2.56916	0.551294	0.342315	0.916509	5	24.3240111458355	3.74219	86.1304	35.2950955537382	31.3444	76.6715	17.7059945666596	0	47.7241
Phosphorus	P. boryanum	35	2.43505	0.35525	0.440734	0.0738165	1.95153	0.394488	0.0794083	2.56916	0.551294	0.342315	0.916509	10	30.6543565095844	29.8406	31.8316	36.2317158380569	35.6429	37.1481	7.8404683687103	6.60084	9.22522
Phosphorus	P. boryanum	35	2.43505	0.35525	0.440734	0.0738165	1.95153	0.394488	0.0794083	2.56916	0.551294	0.342315	0.916509	35	28.9062732793527	28.2404	29.5455	36.6577208821212	36.1571	37.3384	10.2683709950629	9.35289	11.4041
Phosphorus	P. boryanum	35	2.43505	0.35525	0.440734	0.0738165	1.95153	0.394488	0.0794083	2.56916	0.551294	0.342315	0.916509	50	29.5309582229378	28.2727	31.194	37.0562471925268	35.9589	39.136	10.8353630882035	8.84759	14.1932
Phosphorus	P. boryanum	35	2.43505	0.35525	0.440734	0.0738165	1.95153	0.394488	0.0794083	2.56916	0.551294	0.342315	0.916509	0.01	24.2477113755443	8.7968	70.2109	35.7964786655391	33.2258	68.5277	17.0396598459828	7.69729	46.2166
Phosphorus	M. aeruginosa st. 2	35	5.39212	0.500671	13.017	-58.4033	81.7737	0.0460686	0.0137524	0.262253	0.146337	0.0762633	0.245582	35	28.6651863164356	26.5477	30.9744	35.9069013100812	34.9591	39.7918	9.60153647091354	7.58672	16.3163
Phosphorus	M. aeruginosa st. 2	35	5.39212	0.500671	13.017	-58.4033	81.7737	0.0460686	0.0137524	0.262253	0.146337	0.0762633	0.245582	50	30.1223677899543	29.4119	30.8058	35.6768232905216	35.3094	36.203	7.21832138660144	6.41587	8.10165
